# Supplementary material for: Wenfei Buqi Tongluo Formula Against Bleomycin-Induced Pulmonary Fibrosis by Inhibiting TGF-β/Smad3 Pathway
Source: Front Pharmacol. 2022 Jan 21;12:762998. doi: 10.3389/fphar.2021.762998 (PMC8814462; doi:10.3389/fphar.2021.762998)
Supplement: Supplementary file 1 [file DataSheet4.xlsx]

## Sheet: Sheet1
GroupID	Category	Description	LogP	Symbols
1	GO Molecular Functions	serine-type peptidase activity	-14.6985	CTSG,ACE,ELANE,F2,LTF,MMP1,MMP2,MMP3,MMP7,MMP8,MMP9,PLAT,PLG,PRSS1,CASP3,MMP12,REN
2	GO Molecular Functions	serine-type peptidase activity	-14.6985	CTSG,ACE,ELANE,F2,LTF,MMP1,MMP2,MMP3,MMP7,MMP8,MMP9,PLAT,PLG,PRSS1
3	GO Molecular Functions	serine hydrolase activity	-14.6341	CTSG,ACE,ELANE,F2,LTF,MMP1,MMP2,MMP3,MMP7,MMP8,MMP9,PLAT,PLG,PRSS1
4	GO Molecular Functions	serine-type endopeptidase activity	-13.8191	CTSG,ELANE,F2,LTF,MMP1,MMP2,MMP3,MMP7,MMP8,MMP9,PLAT,PLG,PRSS1
5	GO Molecular Functions	endopeptidase activity	-13.0584	CASP3,CTSG,ACE,ELANE,F2,LTF,MMP1,MMP2,MMP3,MMP7,MMP8,MMP9,MMP12,PLAT,PLG,PRSS1,REN
6	GO Molecular Functions	peptidase activity	-10.5216	CASP3,CTSG,ACE,ELANE,F2,LTF,MMP1,MMP2,MMP3,MMP7,MMP8,MMP9,MMP12,PLAT,PLG,PRSS1,REN
7	GO Molecular Functions	metalloendopeptidase activity	-7.16829	MMP1,MMP2,MMP3,MMP7,MMP8,MMP9,MMP12
8	GO Molecular Functions	metallopeptidase activity	-6.67127	ACE,MMP1,MMP2,MMP3,MMP7,MMP8,MMP9,MMP12
9	GO Molecular Functions	protein kinase activity	-14.5162	AKT1,BRAF,MAPK14,EGFR,FGFR1,FGFR2,IGF1R,JAK2,KDR,KIT,MET,MAPK1,MAPK8,MAP2K1,RAF1,CCL5,SRC,TEK,TGFBR1,TGFBR2,SCN5A
10	GO Molecular Functions	protein kinase activity	-14.5162	AKT1,BRAF,MAPK14,EGFR,FGFR1,FGFR2,IGF1R,JAK2,KDR,KIT,MET,MAPK1,MAPK8,MAP2K1,RAF1,CCL5,SRC,TEK,TGFBR1,TGFBR2
11	GO Molecular Functions	phosphotransferase activity, alcohol group as acceptor	-13.1396	AKT1,BRAF,MAPK14,EGFR,FGFR1,FGFR2,IGF1R,JAK2,KDR,KIT,MET,MAPK1,MAPK8,MAP2K1,RAF1,CCL5,SRC,TEK,TGFBR1,TGFBR2
12	GO Molecular Functions	transmembrane receptor protein kinase activity	-12.7279	EGFR,FGFR1,FGFR2,IGF1R,KDR,KIT,MET,TEK,TGFBR1,TGFBR2
13	GO Molecular Functions	kinase activity	-12.4297	AKT1,BRAF,MAPK14,EGFR,FGFR1,FGFR2,IGF1R,JAK2,KDR,KIT,MET,MAPK1,MAPK8,MAP2K1,RAF1,CCL5,SRC,TEK,TGFBR1,TGFBR2
14	GO Molecular Functions	protein tyrosine kinase activity	-11.9123	EGFR,FGFR1,FGFR2,IGF1R,JAK2,KDR,KIT,MET,MAP2K1,SRC,TEK
15	GO Molecular Functions	transmembrane receptor protein tyrosine kinase activity	-10.4028	EGFR,FGFR1,FGFR2,IGF1R,KDR,KIT,MET,TEK
16	GO Molecular Functions	growth factor binding	-9.07079	EGFR,FGFR1,FGFR2,IGF1R,KDR,SCN5A,TEK,TGFBR1,TGFBR2
17	GO Molecular Functions	protein serine/threonine kinase activity	-5.77207	AKT1,BRAF,MAPK14,EGFR,MAPK1,MAPK8,MAP2K1,RAF1,TGFBR1,TGFBR2
18	GO Molecular Functions	sulfur compound binding	-12.7032	BMP7,CTSG,ELANE,F2,FGF2,FGFR1,FGFR2,GSTM1,GSTP1,LTF,MMP7,MPO,SELP,VEGFA,TGFBR2
19	GO Molecular Functions	sulfur compound binding	-12.7032	BMP7,CTSG,ELANE,F2,FGF2,FGFR1,FGFR2,GSTM1,GSTP1,LTF,MMP7,MPO,SELP,VEGFA
20	GO Molecular Functions	heparin binding	-12.5519	BMP7,CTSG,ELANE,F2,FGF2,FGFR1,FGFR2,LTF,MMP7,MPO,SELP,VEGFA
21	GO Molecular Functions	glycosaminoglycan binding	-12.1273	BMP7,CTSG,ELANE,F2,FGF2,FGFR1,FGFR2,LTF,MMP7,MPO,SELP,TGFBR2,VEGFA
22	GO Molecular Functions	cytokine receptor binding	-11.2456	CASP3,IFNG,IL2,JAK2,MIF,CCL5,STAT1,TGFB2,TGFBR1,TGFBR2,TNF,VEGFA,TNFSF11,BMP2,BMP7,FGF2,F2,IGF1,LGALS3
23	GO Molecular Functions	cytokine receptor binding	-11.2456	CASP3,IFNG,IL2,JAK2,MIF,CCL5,STAT1,TGFB2,TGFBR1,TGFBR2,TNF,VEGFA,TNFSF11
24	GO Molecular Functions	cytokine activity	-9.44232	BMP2,BMP7,FGF2,IFNG,IL2,MIF,CCL5,TGFB2,TNF,VEGFA,TNFSF11
25	GO Molecular Functions	receptor ligand activity	-9.13219	BMP2,BMP7,F2,FGF2,IFNG,IGF1,IL2,LGALS3,MIF,CCL5,TGFB2,TNF,VEGFA,TNFSF11
26	GO Molecular Functions	signaling receptor activator activity	-9.06347	BMP2,BMP7,F2,FGF2,IFNG,IGF1,IL2,LGALS3,MIF,CCL5,TGFB2,TNF,VEGFA,TNFSF11
27	GO Molecular Functions	receptor regulator activity	-8.56598	BMP2,BMP7,F2,FGF2,IFNG,IGF1,IL2,LGALS3,MIF,CCL5,TGFB2,TNF,VEGFA,TNFSF11
28	GO Molecular Functions	growth factor activity	-7.16877	BMP2,BMP7,F2,FGF2,IGF1,IL2,TGFB2,VEGFA
29	GO Molecular Functions	kinase binding	-8.59298	AKT1,CDC42,MAPK14,ACE,EGFR,GSTP1,JAK2,PLG,MAPK1,PTPN11,RAF1,SCN5A,SRC,STAT3,TGFBR2,TRPV4,KIT,KRAS,PPARG
30	GO Molecular Functions	kinase binding	-8.59298	AKT1,CDC42,MAPK14,ACE,EGFR,GSTP1,JAK2,PLG,MAPK1,PTPN11,RAF1,SCN5A,SRC,STAT3,TGFBR2,TRPV4
31	GO Molecular Functions	protein kinase binding	-8.36988	AKT1,CDC42,MAPK14,ACE,EGFR,GSTP1,JAK2,MAPK1,PTPN11,RAF1,SCN5A,SRC,STAT3,TGFBR2,TRPV4
32	GO Molecular Functions	SH2 domain binding	-5.1222	JAK2,KIT,SRC,TRPV4
33	GO Molecular Functions	protein domain specific binding	-4.02315	CDC42,JAK2,KIT,KRAS,PLG,PPARG,PTPN11,SCN5A,SRC,TRPV4
34	GO Molecular Functions	protein kinase C binding	-3.11609	AKT1,SRC,TRPV4
35	GO Molecular Functions	carboxylic acid binding	-7.77102	ALB,GSTP1,NOS2,NOS3,PPARG,S100A9,SELE,SELP,NR1H4
36	GO Molecular Functions	carboxylic acid binding	-7.77102	ALB,GSTP1,NOS2,NOS3,PPARG,S100A9,SELE,SELP,NR1H4
37	GO Molecular Functions	monocarboxylic acid binding	-5.18398	ALB,GSTP1,PPARG,S100A9,NR1H4
38	GO Molecular Functions	fatty acid binding	-5.1222	ALB,GSTP1,PPARG,S100A9
39	GO Molecular Functions	organic acid binding	-4.2519	NOS2,NOS3,PPARG,S100A9,NR1H4
40	GO Molecular Functions	heme binding	-7.66241	CAT,HMOX1,JAK2,MPO,NOS2,NOS3,PTGS2,SRC,ALB,GSTP1,S100A9,APEX1,BMP2,CYTB
41	GO Molecular Functions	heme binding	-7.66241	CAT,HMOX1,JAK2,MPO,NOS2,NOS3,PTGS2,SRC
42	GO Molecular Functions	tetrapyrrole binding	-7.42837	CAT,HMOX1,JAK2,MPO,NOS2,NOS3,PTGS2,SRC
43	GO Molecular Functions	antioxidant activity	-6.34825	ALB,CAT,GSTP1,MPO,PTGS2,S100A9
44	GO Molecular Functions	peroxidase activity	-4.54018	CAT,GSTP1,MPO,PTGS2
45	GO Molecular Functions	oxidoreductase activity, acting on peroxide as acceptor	-4.41456	CAT,GSTP1,MPO,PTGS2
46	GO Molecular Functions	oxidoreductase activity	-3.70118	APEX1,BMP2,CAT,GSTP1,HMOX1,MPO,CYTB,NOS2,NOS3,PTGS2
47	GO Molecular Functions	NADP binding	-3.13988	CAT,NOS2,NOS3
48	GO Molecular Functions	oxidoreductase activity, acting on paired donors, with incorporation or reduction of molecular oxygen	-2.69377	HMOX1,NOS2,NOS3,PTGS2
49	GO Molecular Functions	RNA polymerase II-specific DNA-binding transcription factor binding	-7.63642	APEX1,CALR,MAPK14,HDAC2,PPARG,RARB,SRC,STAT1,STAT3,NR1H4,JAK2,PTPN11,MAPK1,HRAS,MAP2K1
50	GO Molecular Functions	RNA polymerase II-specific DNA-binding transcription factor binding	-7.63642	APEX1,CALR,MAPK14,HDAC2,PPARG,RARB,SRC,STAT1,STAT3,NR1H4
51	GO Molecular Functions	hormone receptor binding	-6.94843	CALR,JAK2,PPARG,PTPN11,RARB,SRC,STAT1,NR1H4
52	GO Molecular Functions	DNA-binding transcription factor binding	-6.31639	APEX1,CALR,MAPK14,HDAC2,PPARG,RARB,SRC,STAT1,STAT3,NR1H4
53	GO Molecular Functions	nuclear hormone receptor binding	-5.14011	CALR,PPARG,RARB,SRC,STAT1,NR1H4
54	GO Molecular Functions	transcription factor binding	-5.10146	APEX1,CALR,MAPK14,HDAC2,PPARG,MAPK1,RARB,SRC,STAT1,STAT3,NR1H4
55	GO Molecular Functions	nuclear receptor binding	-4.748	CALR,PPARG,RARB,SRC,NR1H4
56	GO Molecular Functions	retinoid X receptor binding	-4.6397	PPARG,RARB,NR1H4
57	GO Molecular Functions	nuclear receptor activity	-4.57316	PPARG,RARB,STAT3,NR1H4
58	GO Molecular Functions	ligand-activated transcription factor activity	-4.57316	PPARG,RARB,STAT3,NR1H4
59	GO Molecular Functions	retinoic acid receptor binding	-4.0666	PPARG,RARB,NR1H4
60	GO Molecular Functions	protein C-terminus binding	-3.42321	HRAS,JAK2,PPARG,MAP2K1,SRC
61	GO Molecular Functions	steroid hormone receptor binding	-2.67017	CALR,PPARG,SRC
62	GO Molecular Functions	protein homodimerization activity	-7.37739	ADRB2,AKT1,CAT,FGFR1,FGFR2,GSTM1,HMOX1,KIT,NOS2,CCL5,STAT1,STAT3,TGFB2,VEGFA
63	GO Molecular Functions	protein homodimerization activity	-7.37739	ADRB2,AKT1,CAT,FGFR1,FGFR2,GSTM1,HMOX1,KIT,NOS2,CCL5,STAT1,STAT3,TGFB2,VEGFA
64	GO Molecular Functions	lipopolysaccharide binding	-7.10955	BPI,F2,LTF,RNASE3,SELP,AKT1,ALB,ANXA5,GSTP1,IL2,PPARG,S100A9,NR1H4,TRPV4
65	GO Molecular Functions	lipopolysaccharide binding	-7.10955	BPI,F2,LTF,RNASE3,SELP
66	GO Molecular Functions	lipid binding	-6.5437	AKT1,ALB,ANXA5,BPI,F2,GSTP1,IL2,LTF,PPARG,RNASE3,S100A9,SELP,NR1H4,TRPV4
67	GO Molecular Functions	chemoattractant activity	-6.85005	FGF2,LGALS3,MIF,CCL5,VEGFA,SPARC
68	GO Molecular Functions	chemoattractant activity	-6.85005	FGF2,LGALS3,MIF,CCL5,VEGFA
69	GO Molecular Functions	extracellular matrix binding	-3.09277	LGALS3,SPARC,VEGFA
70	GO Molecular Functions	phosphatase binding	-6.58418	AKT1,MAPK14,EGFR,LGALS3,MET,PPARG,MAPK1,STAT3
71	GO Molecular Functions	phosphatase binding	-6.58418	AKT1,MAPK14,EGFR,LGALS3,MET,PPARG,MAPK1,STAT3
72	GO Molecular Functions	protein phosphatase binding	-6.20526	AKT1,MAPK14,EGFR,LGALS3,MET,PPARG,STAT3
73	CORUM	MAP2K1-BRAF-RAF1-YWHAE-KSR1 complex	-6.45972	BRAF,MAP2K1,RAF1,SCN5A,SRC
74	CORUM	MAP2K1-BRAF-RAF1-YWHAE-KSR1 complex	-6.45972	BRAF,MAP2K1,RAF1
75	GO Molecular Functions	scaffold protein binding	-4.38462	BRAF,MAP2K1,SCN5A,SRC
76	GO Molecular Functions	phosphoric diester hydrolase activity	-6.23228	APEX1,CHRM3,HMOX1,PDE4A,CCL5,PDE5A,PTPN11,PMS2,RNASE3
77	GO Molecular Functions	phosphoric diester hydrolase activity	-6.23228	APEX1,CHRM3,HMOX1,PDE4A,CCL5,PDE5A
78	GO Molecular Functions	phosphoric ester hydrolase activity	-3.60366	APEX1,CHRM3,HMOX1,PDE4A,PTPN11,CCL5,PDE5A
79	GO Molecular Functions	hydrolase activity, acting on ester bonds	-3.0062	APEX1,CHRM3,HMOX1,PDE4A,PMS2,PTPN11,RNASE3,CCL5,PDE5A
80	GO Molecular Functions	phospholipase activity	-2.24525	CHRM3,HMOX1,CCL5
81	GO Molecular Functions	insulin receptor binding	-6.10857	IGF1,IGF1R,PTPN11,SRC,JAK2,PLAT,MAPK1
82	GO Molecular Functions	insulin receptor binding	-6.10857	IGF1,IGF1R,PTPN11,SRC
83	GO Molecular Functions	insulin receptor substrate binding	-5.38574	IGF1R,JAK2,PTPN11
84	GO Molecular Functions	phosphoprotein binding	-3.69647	PLAT,MAPK1,PTPN11,SRC
85	GO Molecular Functions	integrin binding	-5.10477	CALR,EGFR,FGF2,IGF1,KDR,SRC,FHIT,ABCB1,SCN5A,STAT1,PTPN11,IGF1R
86	GO Molecular Functions	integrin binding	-5.10477	CALR,EGFR,FGF2,IGF1,KDR,SRC
87	GO Molecular Functions	ubiquitin-like protein ligase binding	-4.09492	CALR,EGFR,FHIT,ABCB1,SCN5A,SRC,STAT1
88	GO Molecular Functions	cell adhesion molecule binding	-3.36714	CALR,EGFR,FGF2,IGF1,KDR,PTPN11,SRC,STAT1
89	GO Molecular Functions	ubiquitin protein ligase binding	-3.36607	CALR,EGFR,FHIT,ABCB1,SCN5A,SRC
90	GO Molecular Functions	hormone binding	-2.56258	CALR,EGFR,IGF1R
91	GO Molecular Functions	cadherin binding	-2.30174	EGFR,KDR,PTPN11,SRC,STAT1
92	GO Molecular Functions	BMP receptor binding	-5.01168	BMP2,BMP7,SRC
93	GO Molecular Functions	BMP receptor binding	-5.01168	BMP2,BMP7,SRC
94	GO Molecular Functions	transmembrane receptor protein serine/threonine kinase binding	-4.17328	BMP2,BMP7,SRC
95	GO Molecular Functions	receptor serine/threonine kinase binding	-3.9683	BMP2,BMP7,SRC
96	GO Molecular Functions	MAP kinase activity	-4.90799	MAPK14,MAPK1,MAPK8,AKT1,MAP2K1
97	GO Molecular Functions	MAP kinase activity	-4.90799	MAPK14,MAPK1,MAPK8
98	GO Molecular Functions	protein serine/threonine/tyrosine kinase activity	-4.86418	AKT1,MAPK14,MAPK1,MAP2K1
99	GO Molecular Functions	MAP kinase kinase activity	-4.56156	MAPK14,MAPK1,MAP2K1
100	GO Molecular Functions	peptide binding	-4.90133	ADRB2,CALR,CAT,GSTM1,GSTP1,IGF1R,PPARG,TGFB2
101	GO Molecular Functions	peptide binding	-4.90133	ADRB2,CALR,CAT,GSTM1,GSTP1,IGF1R,PPARG,TGFB2
102	GO Molecular Functions	amide binding	-4.23748	ADRB2,CALR,CAT,GSTM1,GSTP1,IGF1R,PPARG,TGFB2
103	GO Molecular Functions	tumor necrosis factor receptor superfamily binding	-4.67632	CASP3,STAT1,TNF,TNFSF11
104	GO Molecular Functions	tumor necrosis factor receptor superfamily binding	-4.67632	CASP3,STAT1,TNF,TNFSF11
105	GO Molecular Functions	tumor necrosis factor receptor binding	-3.83403	STAT1,TNF,TNFSF11
