# Supplementary material for: Wenfei Buqi Tongluo Formula Against Bleomycin-Induced Pulmonary Fibrosis by Inhibiting TGF-β/Smad3 Pathway
Source: Front Pharmacol. 2022 Jan 21;12:762998. doi: 10.3389/fphar.2021.762998 (PMC8814462; doi:10.3389/fphar.2021.762998)
Supplement: Supplementary file 3 [file DataSheet3.xlsx]

## Sheet: Sheet1
GroupID	Category	Description	LogP	Symbols
1	GO Cellular Components	vesicle lumen	-22.0923	ALB,BPI,CAT,CHIT1,MAPK14,CTSG,EGFR,ELANE,GSTP1,IGF1,LTF,MIF,MMP8,MPO,SERPINA1,PLG,MAPK1,RNASE3,S100A9,SPARC,TGFB2,VEGFA,SELP
2	GO Cellular Components	vesicle lumen	-22.0923	ALB,BPI,CAT,CHIT1,MAPK14,CTSG,EGFR,ELANE,GSTP1,IGF1,LTF,MIF,MMP8,MPO,SERPINA1,PLG,MAPK1,RNASE3,S100A9,SPARC,TGFB2,VEGFA
3	GO Cellular Components	secretory granule lumen	-20.8173	ALB,BPI,CAT,CHIT1,MAPK14,CTSG,ELANE,GSTP1,IGF1,LTF,MIF,MMP8,MPO,SERPINA1,PLG,MAPK1,RNASE3,S100A9,SPARC,TGFB2,VEGFA
4	GO Cellular Components	cytoplasmic vesicle lumen	-20.7054	ALB,BPI,CAT,CHIT1,MAPK14,CTSG,ELANE,GSTP1,IGF1,LTF,MIF,MMP8,MPO,SERPINA1,PLG,MAPK1,RNASE3,S100A9,SPARC,TGFB2,VEGFA
5	GO Cellular Components	platelet alpha granule	-9.15094	ALB,IGF1,SERPINA1,PLG,SELP,SPARC,TGFB2,VEGFA
6	GO Cellular Components	platelet alpha granule lumen	-8.59874	ALB,IGF1,SERPINA1,PLG,SPARC,TGFB2,VEGFA
7	GO Cellular Components	extracellular matrix	-18.2154	ANXA5,BMP7,CALR,CTSG,ELANE,F2,FGFR2,LGALS3,MMP1,MMP2,MMP3,MMP7,MMP8,MMP9,MMP12,SERPINA1,PLAT,PLG,PRSS1,S100A9,SPARC,TGFB2,VEGFA
8	GO Cellular Components	extracellular matrix	-18.2154	ANXA5,BMP7,CALR,CTSG,ELANE,F2,FGFR2,LGALS3,MMP1,MMP2,MMP3,MMP7,MMP8,MMP9,MMP12,SERPINA1,PLAT,PLG,PRSS1,S100A9,SPARC,TGFB2,VEGFA
9	GO Cellular Components	external encapsulating structure	-18.1985	ANXA5,BMP7,CALR,CTSG,ELANE,F2,FGFR2,LGALS3,MMP1,MMP2,MMP3,MMP7,MMP8,MMP9,MMP12,SERPINA1,PLAT,PLG,PRSS1,S100A9,SPARC,TGFB2,VEGFA
10	GO Cellular Components	collagen-containing extracellular matrix	-14.5437	ANXA5,BMP7,CALR,CTSG,ELANE,F2,FGFR2,LGALS3,MMP2,MMP8,MMP9,SERPINA1,PLAT,PLG,PRSS1,S100A9,SPARC,TGFB2
11	GO Cellular Components	membrane raft	-13.9322	CASP3,EGFR,HMOX1,JAK2,KDR,KRAS,NOS3,MAPK1,SCN5A,SELE,SLC6A4,SRC,TEK,TGFBR1,TGFBR2,TNF
12	GO Cellular Components	membrane raft	-13.9322	CASP3,EGFR,HMOX1,JAK2,KDR,KRAS,NOS3,MAPK1,SCN5A,SELE,SLC6A4,SRC,TEK,TGFBR1,TGFBR2,TNF
13	GO Cellular Components	membrane microdomain	-13.9322	CASP3,EGFR,HMOX1,JAK2,KDR,KRAS,NOS3,MAPK1,SCN5A,SELE,SLC6A4,SRC,TEK,TGFBR1,TGFBR2,TNF
14	GO Cellular Components	caveola	-9.56125	HMOX1,JAK2,NOS3,MAPK1,SCN5A,SELE,SRC,TGFBR2
15	GO Cellular Components	plasma membrane raft	-8.42765	HMOX1,JAK2,NOS3,MAPK1,SCN5A,SELE,SRC,TGFBR2
16	GO Cellular Components	focal adhesion	-8.89079	ANXA5,CALR,CAT,CDC42,EGFR,JAK2,KRAS,MAPK1,MAP2K1,SLC6A4,SRC,TEK,TRPV4,ADRB2,KDR,LTF
17	GO Cellular Components	focal adhesion	-8.89079	ANXA5,CALR,CAT,CDC42,EGFR,JAK2,KRAS,MAPK1,MAP2K1,SLC6A4,SRC,TEK,TRPV4
18	GO Cellular Components	cell-substrate junction	-8.80399	ANXA5,CALR,CAT,CDC42,EGFR,JAK2,KRAS,MAPK1,MAP2K1,SLC6A4,SRC,TEK,TRPV4
19	GO Cellular Components	early endosome	-2.75402	ADRB2,EGFR,KDR,LTF,MAPK1,MAP2K1
20	GO Cellular Components	late endosome	-1.88005	EGFR,MAPK1,MAP2K1,SRC
21	GO Cellular Components	receptor complex	-8.54545	ADRB2,BMP2,EGFR,FGFR1,FGFR2,IGF1R,KDR,KIT,MET,PPARG,TEK,TGFBR1,TGFBR2,NR1H4
22	GO Cellular Components	receptor complex	-8.54545	ADRB2,BMP2,EGFR,FGFR1,FGFR2,IGF1R,KDR,KIT,MET,PPARG,TEK,TGFBR1,TGFBR2,NR1H4
23	GO Cellular Components	ficolin-1-rich granule lumen	-6.72762	CAT,MAPK14,GSTP1,MIF,MMP9,SERPINA1,MAPK1,LGALS3
24	GO Cellular Components	ficolin-1-rich granule lumen	-6.72762	CAT,MAPK14,GSTP1,MIF,MMP9,SERPINA1,MAPK1
25	GO Cellular Components	ficolin-1-rich granule	-6.72473	CAT,MAPK14,GSTP1,LGALS3,MIF,MMP9,SERPINA1,MAPK1
26	GO Cellular Components	endocytic vesicle lumen	-6.2853	CALR,LTF,MPO,SPARC,CDC42,EGFR,ELANE,NOS3,ADRB2,LGALS3,SELP
27	GO Cellular Components	endocytic vesicle lumen	-6.2853	CALR,LTF,MPO,SPARC
28	GO Cellular Components	endocytic vesicle	-5.08055	CALR,CDC42,EGFR,ELANE,LTF,MPO,NOS3,SPARC
29	GO Cellular Components	phagocytic vesicle	-4.04492	CALR,CDC42,ELANE,LTF,MPO
30	GO Cellular Components	cytoplasmic vesicle membrane	-1.83554	ADRB2,CALR,EGFR,LGALS3,NOS3,SELP,SPARC
31	GO Cellular Components	azurophil granule lumen	-6.23228	BPI,CTSG,ELANE,MPO,MAPK1,RNASE3,GBA,ADRB2,CAT,CDC42,CHIT1,ACE,SRC
32	GO Cellular Components	azurophil granule lumen	-6.23228	BPI,CTSG,ELANE,MPO,MAPK1,RNASE3
33	GO Cellular Components	vacuolar lumen	-5.75062	BPI,CTSG,ELANE,GBA,MPO,MAPK1,RNASE3
34	GO Cellular Components	vacuole	-5.64819	ADRB2,BPI,CAT,CDC42,CHIT1,CTSG,ACE,ELANE,GBA,MPO,MAPK1,RNASE3,SRC
35	GO Cellular Components	lytic vacuole	-5.44264	ADRB2,BPI,CAT,CHIT1,CTSG,ACE,ELANE,GBA,MPO,MAPK1,RNASE3,SRC
36	GO Cellular Components	lysosome	-5.44264	ADRB2,BPI,CAT,CHIT1,CTSG,ACE,ELANE,GBA,MPO,MAPK1,RNASE3,SRC
37	GO Cellular Components	primary lysosome	-4.85582	BPI,CTSG,ELANE,MPO,MAPK1,RNASE3
38	GO Cellular Components	azurophil granule	-4.85582	BPI,CTSG,ELANE,MPO,MAPK1,RNASE3
39	GO Cellular Components	side of membrane	-6.07027	AKT1,CALR,ACE,F2,KIT,KRAS,ABCB1,PLG,SELP,SRC,TGFBR2,TNF
40	GO Cellular Components	side of membrane	-6.07027	AKT1,CALR,ACE,F2,KIT,KRAS,ABCB1,PLG,SELP,SRC,TGFBR2,TNF
41	GO Cellular Components	external side of plasma membrane	-5.12368	CALR,ACE,F2,KIT,ABCB1,PLG,SELP,TGFBR2,TNF
42	GO Cellular Components	specific granule lumen	-5.70672	BPI,CHIT1,ELANE,LTF,MMP8,MMP9,LGALS3
43	GO Cellular Components	specific granule lumen	-5.70672	BPI,CHIT1,ELANE,LTF,MMP8
44	GO Cellular Components	tertiary granule lumen	-4.47615	CHIT1,LTF,MMP8,MMP9
45	GO Cellular Components	specific granule	-3.71412	BPI,CHIT1,ELANE,LTF,MMP8
46	GO Cellular Components	tertiary granule	-3.66432	CHIT1,LGALS3,LTF,MMP8,MMP9
47	GO Cellular Components	perinuclear region of cytoplasm	-5.34957	APEX1,CALR,EGFR,HMOX1,HRAS,NOS2,PDE4A,PPARG,SCN5A,SELE,SRC,STAT1
48	GO Cellular Components	perinuclear region of cytoplasm	-5.34957	APEX1,CALR,EGFR,HMOX1,HRAS,NOS2,PDE4A,PPARG,SCN5A,SELE,SRC,STAT1
49	GO Cellular Components	cell-cell junction	-3.68427	AKT1,CDC42,KIT,SCN5A,TEK,TGFBR1,VEGFA,TRPV4,ADRB2,EGFR,ABCB1,REN
50	GO Cellular Components	cell-cell junction	-3.68427	AKT1,CDC42,KIT,SCN5A,TEK,TGFBR1,VEGFA,TRPV4
51	GO Cellular Components	apical part of cell	-3.33315	ADRB2,CDC42,EGFR,ABCB1,REN,TEK,TRPV4
52	GO Cellular Components	apical plasma membrane	-2.19658	ADRB2,EGFR,ABCB1,TEK,TRPV4
53	GO Cellular Components	actin-based cell projection	-1.4572	CDC42,TEK,TRPV4
54	GO Cellular Components	blood microparticle	-2.84906	ALB,F2,PLG,PRSS1,CALR,SERPINA1,PTGS2
55	GO Cellular Components	blood microparticle	-2.84906	ALB,F2,PLG,PRSS1
56	GO Cellular Components	endoplasmic reticulum lumen	-2.45644	ALB,CALR,F2,SERPINA1,PTGS2
57	GO Cellular Components	cytoplasmic side of plasma membrane	-2.63613	AKT1,KIT,KRAS,SRC,PLG,GBA
58	GO Cellular Components	cytoplasmic side of plasma membrane	-2.63613	AKT1,KIT,KRAS,SRC
59	GO Cellular Components	extrinsic component of plasma membrane	-2.61743	AKT1,KRAS,PLG,SRC
60	GO Cellular Components	extrinsic component of membrane	-2.46854	AKT1,GBA,KRAS,PLG,SRC
61	GO Cellular Components	cytoplasmic side of membrane	-2.42688	AKT1,KIT,KRAS,SRC
62	GO Cellular Components	extrinsic component of cytoplasmic side of plasma membrane	-2.34937	AKT1,KRAS,SRC
63	GO Cellular Components	leading edge membrane	-2.57175	CDC42,PDE4A,SRC,TRPV4,AKT1
64	GO Cellular Components	leading edge membrane	-2.57175	CDC42,PDE4A,SRC,TRPV4
65	GO Cellular Components	ruffle membrane	-2.39899	PDE4A,SRC,TRPV4
66	GO Cellular Components	cell leading edge	-1.92465	AKT1,CDC42,PDE4A,SRC,TRPV4
67	GO Cellular Components	ruffle	-1.68486	PDE4A,SRC,TRPV4
68	GO Cellular Components	glutamatergic synapse	-2.44443	MAPK14,HRAS,JAK2,SPARC,SRC
69	GO Cellular Components	glutamatergic synapse	-2.44443	MAPK14,HRAS,JAK2,SPARC,SRC
70	GO Cellular Components	postsynapse	-2.40919	AKT1,CDC42,CHRM3,JAK2,MAPK1,SLC6A4,SRC,MAPK14
71	GO Cellular Components	postsynapse	-2.40919	AKT1,CDC42,CHRM3,JAK2,MAPK1,SLC6A4,SRC
72	GO Cellular Components	spindle	-1.42424	AKT1,CDC42,MAPK14,MAPK1
73	GO Cellular Components	cortical cytoskeleton	-2.30187	NOS2,SELE,TRPV4,FGFR2
74	GO Cellular Components	cortical cytoskeleton	-2.30187	NOS2,SELE,TRPV4
75	GO Cellular Components	cell cortex	-1.75017	FGFR2,NOS2,SELE,TRPV4
76	GO Cellular Components	basal plasma membrane	-2.06793	CHRM3,EGFR,MET,TEK
77	GO Cellular Components	basal plasma membrane	-2.06793	CHRM3,EGFR,MET,TEK
78	GO Cellular Components	basal part of cell	-1.96192	CHRM3,EGFR,MET,TEK
79	GO Cellular Components	plasma membrane protein complex	-2.04327	BMP2,CASP3,EGFR,IGF1,IGF1R,SCN5A,TGFBR1
80	GO Cellular Components	plasma membrane protein complex	-2.04327	BMP2,CASP3,EGFR,IGF1,IGF1R,SCN5A,TGFBR1
