# Supplementary material for: Wenfei Buqi Tongluo Formula Against Bleomycin-Induced Pulmonary Fibrosis by Inhibiting TGF-β/Smad3 Pathway
Source: Front Pharmacol. 2022 Jan 21;12:762998. doi: 10.3389/fphar.2021.762998 (PMC8814462; doi:10.3389/fphar.2021.762998)
Supplement: Supplementary file 4 [file DataSheet5.xlsx]

## Sheet: Sheet1
ID	Category	Term	Genes Count	%	P-Value	Benjamini
1	REACTOME_PATHWAY	Activation of Matrix Metalloproteinases	10	10.9	1.3e-11	4.2e-09
2	REACTOME_PATHWAY	Signaling by SCF-KIT	9	9.8	1.4e-09	2.4e-07
3	REACTOME_PATHWAY	Degradation of the extracellular matrix	11	12	2.5e-09	2.8e-07
4	REACTOME_PATHWAY	RAF activation	7	7.6	9.3e-08	7.6e-06
5	REACTOME_PATHWAY	RAF/MAP kinase cascade	11	12	1.2e-07	8.1e-06
6	REACTOME_PATHWAY	Regulation of Insulin-like Growth Factor (IGF) transport and uptake by Insulin-like Growth Factor Binding Proteins (IGFBPs)	6	6.5	1.2e-06	6.7e-05
7	REACTOME_PATHWAY	MAP2K and MAPK activation	7	7.6	1.8e-06	8.4e-05
8	REACTOME_PATHWAY	Collagen degradation	8	8.7	2.2e-06	8.8e-05
9	REACTOME_PATHWAY	Downstream signal transduction	6	6.5	6.7e-06	0.00025
10	REACTOME_PATHWAY	Negative feedback regulation of MAPK pathway	4	4.3	1.6e-05	0.00053
11	REACTOME_PATHWAY	Platelet degranulation	9	9.8	3e-05	0.00089
12	REACTOME_PATHWAY	VEGFR2 mediated cell proliferation	5	5.4	4e-05	0.0011
13	REACTOME_PATHWAY	NCAM signaling for neurite out-growth	5	5.4	4.8e-05	0.0012
14	REACTOME_PATHWAY	FRS-mediated FGFR1 signaling	5	5.4	5.8e-05	0.0014
15	REACTOME_PATHWAY	EGFR Transactivation by Gastrin	4	4.3	6.6e-05	0.0014
16	REACTOME_PATHWAY	SHC-related events triggered by IGF1R	4	4.3	6.6e-05	0.0014
17	REACTOME_PATHWAY	FRS-mediated FGFR2 signaling	5	5.4	8.2e-05	0.0016
18	REACTOME_PATHWAY	SHC-mediated cascade:FGFR2	5	5.4	9.6e-05	0.0017
19	REACTOME_PATHWAY	PIP3 activates AKT signaling	7	7.6	0.00011	0.0019
20	REACTOME_PATHWAY	Interleukin-6 signaling	4	4.3	0.00013	0.0021
21	REACTOME_PATHWAY	p38MAPK events	4	4.3	0.00022	0.0034
22	REACTOME_PATHWAY	Constitutive Signaling by Aberrant PI3K in Cancer	6	6.5	0.00027	0.004
23	REACTOME_PATHWAY	Regulation of IFNG signaling	4	4.3	0.00028	0.004
24	REACTOME_PATHWAY	Negative regulation of MAPK pathway	5	5.4	0.00043	0.0059
25	REACTOME_PATHWAY	Tie2 Signaling	4	4.3	0.0006	0.0079
26	REACTOME_PATHWAY	FRS-mediated FGFR3 signaling	4	4.3	0.00083	0.011
27	REACTOME_PATHWAY	Signal transduction by L1	4	4.3	0.00097	0.011
28	REACTOME_PATHWAY	SHC-mediated cascade:FGFR1	4	4.3	0.00097	0.011
29	REACTOME_PATHWAY	FRS-mediated FGFR4 signaling	4	4.3	0.0011	0.013
30	REACTOME_PATHWAY	SHC-mediated cascade:FGFR4	4	4.3	0.0013	0.014
31	REACTOME_PATHWAY	Growth hormone receptor signaling	4	4.3	0.0014	0.015
32	REACTOME_PATHWAY	GRB2 events in EGFR signaling	3	3.3	0.0018	0.018
33	REACTOME_PATHWAY	Negative regulation of FGFR1 signaling	4	4.3	0.0018	0.018
34	REACTOME_PATHWAY	GPVI-mediated activation cascade	5	5.4	0.0019	0.018
35	REACTOME_PATHWAY	Signaling by FGFR2 in disease	4	4.3	0.002	0.019
36	REACTOME_PATHWAY	Negative regulation of FGFR2 signaling	4	4.3	0.002	0.019
37	REACTOME_PATHWAY	SHC1 events in EGFR signaling	3	3.3	0.0024	0.021
38	REACTOME_PATHWAY	VEGFA-VEGFR2 Pathway	5	5.4	0.0028	0.024
39	REACTOME_PATHWAY	MAPK1 (ERK2) activation	3	3.3	0.0031	0.026
40	REACTOME_PATHWAY	Signaling by FGFR1 in disease	4	4.3	0.0037	0.03
41	REACTOME_PATHWAY	Activation of the AP-1 family of transcription factors	3	3.3	0.0038	0.03
42	REACTOME_PATHWAY	MAPK3 (ERK1) activation	3	3.3	0.0038	0.03
43	REACTOME_PATHWAY	GAB1 signalosome	3	3.3	0.0046	0.034
44	REACTOME_PATHWAY	Signaling by Leptin	3	3.3	0.0046	0.034
45	REACTOME_PATHWAY	PI3K Cascade	4	4.3	0.0047	0.034
46	REACTOME_PATHWAY	CREB1 phosphorylation through NMDA receptor-mediated activation of RAS signaling	3	3.3	0.0065	0.046
47	REACTOME_PATHWAY	Spry regulation of FGF signaling	3	3.3	0.0075	0.052
48	REACTOME_PATHWAY	Constitutive Signaling by EGFRvIII	3	3.3	0.0086	0.059
49	REACTOME_PATHWAY	GRB2 events in ERBB2 signaling	3	3.3	0.0098	0.065
50	REACTOME_PATHWAY	Metabolism of Angiotensinogen to Angiotensins	3	3.3	0.011	0.072
51	REACTOME_PATHWAY	SHC-mediated cascade:FGFR3	3	3.3	0.012	0.079
52	REACTOME_PATHWAY	SHC1 events in ERBB2 signaling	3	3.3	0.014	0.085
53	REACTOME_PATHWAY	Constitutive Signaling by Ligand-Responsive EGFR Cancer Variants	3	3.3	0.014	0.085
54	REACTOME_PATHWAY	Cell surface interactions at the vascular wall	4	4.3	0.014	0.087
55	REACTOME_PATHWAY	CD209 (DC-SIGN) signaling	3	3.3	0.017	0.097
56	REACTOME_PATHWAY	PI-3K cascade:FGFR1	3	3.3	0.017	0.097
57	REACTOME_PATHWAY	Negative regulation of FGFR3 signaling	3	3.3	0.018	0.1
58	REACTOME_PATHWAY	CTLA4 inhibitory signaling	3	3.3	0.018	0.1
59	REACTOME_PATHWAY	PI-3K cascade:FGFR2	3	3.3	0.02	0.11
60	REACTOME_PATHWAY	Negative regulation of FGFR4 signaling	3	3.3	0.021	0.12
61	REACTOME_PATHWAY	Signaling by Type 1 Insulin-like Growth Factor 1 Receptor (IGF1R)	2	2.2	0.028	0.15
62	REACTOME_PATHWAY	Thrombin signalling through proteinase activated receptors (PARs)	3	3.3	0.037	0.19
63	REACTOME_PATHWAY	TGFBR2 Kinase Domain Mutants in Cancer	2	2.2	0.037	0.19
64	REACTOME_PATHWAY	TGFBR1 LBD Mutants in Cancer	2	2.2	0.037	0.19
65	REACTOME_PATHWAY	ROS and RNS production in phagocytes	3	3.3	0.041	0.21
66	REACTOME_PATHWAY	EPHA-mediated growth cone collapse	3	3.3	0.043	0.21
67	REACTOME_PATHWAY	Activation of RAS in B cells	2	2.2	0.047	0.23
68	REACTOME_PATHWAY	FCERI mediated MAPK activation	4	4.3	0.049	0.24
69	REACTOME_PATHWAY	Molecules associated with elastic fibres	3	3.3	0.05	0.24
70	REACTOME_PATHWAY	SMAD2/3 Phosphorylation Motif Mutants in Cancer	2	2.2	0.056	0.25
71	REACTOME_PATHWAY	IRS-related events triggered by IGF1R	2	2.2	0.056	0.25
72	REACTOME_PATHWAY	FGFR1b ligand binding and activation	2	2.2	0.056	0.25
73	REACTOME_PATHWAY	EPHB-mediated forward signaling	3	3.3	0.06	0.27
74	REACTOME_PATHWAY	SOS-mediated signalling	2	2.2	0.065	0.27
75	REACTOME_PATHWAY	Signaling by EGFR	2	2.2	0.065	0.27
76	REACTOME_PATHWAY	SMAD2/3 MH2 Domain Mutants in Cancer	2	2.2	0.065	0.27
77	REACTOME_PATHWAY	Nitric oxide stimulates guanylate cyclase	2	2.2	0.065	0.27
78	REACTOME_PATHWAY	TGFBR1 KD Mutants in Cancer	2	2.2	0.065	0.27
79	REACTOME_PATHWAY	Assembly of collagen fibrils and other multimeric structures	3	3.3	0.07	0.29
80	REACTOME_PATHWAY	VEGF binds to VEGFR leading to receptor dimerization	2	2.2	0.073	0.3
81	REACTOME_PATHWAY	G beta:gamma signalling through PI3Kgamma	3	3.3	0.076	0.31
82	REACTOME_PATHWAY	EPH-ephrin mediated repulsion of cells	3	3.3	0.081	0.32
83	REACTOME_PATHWAY	Insulin receptor signalling cascade	2	2.2	0.082	0.32
84	REACTOME_PATHWAY	Nuclear Receptor transcription pathway	3	3.3	0.084	0.33
85	REACTOME_PATHWAY	FGFR2b ligand binding and activation	2	2.2	0.091	0.34
86	REACTOME_PATHWAY	Signalling to RAS	2	2.2	0.091	0.34
87	REACTOME_PATHWAY	GP1b-IX-V activation signalling	2	2.2	0.091	0.34
88	REACTOME_PATHWAY	Netrin mediated repulsion signals	2	2.2	0.091	0.34
89	REACTOME_PATHWAY	Signaling by activated point mutants of FGFR1	2	2.2	0.099	0.36
90	REACTOME_PATHWAY	Signaling by FGFR4 in disease	2	2.2	0.099	0.36
91	REACTOME_PATHWAY	DSCAM interactions	2	2.2	0.099	0.36
