# Supplementary material for: Wenfei Buqi Tongluo Formula Against Bleomycin-Induced Pulmonary Fibrosis by Inhibiting TGF-β/Smad3 Pathway
Source: Front Pharmacol. 2022 Jan 21;12:762998. doi: 10.3389/fphar.2021.762998 (PMC8814462; doi:10.3389/fphar.2021.762998)
Supplement: Supplementary file 5 [file DataSheet1.xlsx]

## Sheet: Sheet1
ID	Ingredients name	Targets Name	Uniprot ID
33	AstragalosideⅡ	ABCB1	P08183
32	Wogonin	ABCC8	Q09428
34	OroxylinA	ABCC8	Q09428
1	Cryptochlorogenic acid	ABL1	P00519
3	Amygdalin	ABL1	P00519
4	Caffeic acid	ABL1	P00519
5	Viscidulin I	ABL1	P00519
8	Chrysin 6-C-glucoside 8-C-arabinoside	ABL1	P00519
13	5,4'-Dihydroxy-7-methoxyflavone	ABL1	P00519
16	Viscidulin III	ABL1	P00519
29	Baicalein	ABL1	P00519
30	8-methyl-5,7,4'-trihydroxyisoflavone	ABL1	P00519
36	Emodin	ABL1	P00519
1	Cryptochlorogenic acid	ABO	P16442
1	Cryptochlorogenic acid	ABO	P16442
2	Chlorogenic acid	ABO	P16442
2	Chlorogenic acid	ABO	P16442
3	Amygdalin	ABO	P16442
3	Amygdalin	ABO	P16442
5	Viscidulin I	ABO	P16442
5	Viscidulin I	ABO	P16442
6	Calycosin-7-glucoside	ABO	P16442
6	Calycosin-7-glucoside	ABO	P16442
7	Polydatin	ABO	P16442
7	Polydatin	ABO	P16442
8	Chrysin 6-C-glucoside 8-C-arabinoside	ABO	P16442
8	Chrysin 6-C-glucoside 8-C-arabinoside	ABO	P16442
9	Baicalein 7-O-beta-D-glucuronide	ABO	P16442
9	Baicalein 7-O-beta-D-glucuronide	ABO	P16442
10	Scutellarin	ABO	P16442
10	Scutellarin	ABO	P16442
11	Isochlorogenic acid A	ABO	P16442
11	Isochlorogenic acid A	ABO	P16442
12	Isochlorogenic acid B	ABO	P16442
12	Isochlorogenic acid B	ABO	P16442
13	5,4'-Dihydroxy-7-methoxyflavone	ABO	P16442
13	5,4'-Dihydroxy-7-methoxyflavone	ABO	P16442
14	Isochlorogenic acid C	ABO	P16442
14	Isochlorogenic acid C	ABO	P16442
15	Scutellarin methylester	ABO	P16442
15	Scutellarin methylester	ABO	P16442
16	Viscidulin III	ABO	P16442
16	Viscidulin III	ABO	P16442
17	Emodin-8-β-D-glucoside	ABO	P16442
17	Emodin-8-β-D-glucoside	ABO	P16442
18	Baicalin	ABO	P16442
18	Baicalin	ABO	P16442
19	Salvianolic acid B	ABO	P16442
20	Dihydrobaicalin	ABO	P16442
20	Dihydrobaicalin	ABO	P16442
21	Norwogonin 7-O-glucuronide	ABO	P16442
21	Norwogonin 7-O-glucuronide	ABO	P16442
22	Salvianolic acid A	ABO	P16442
22	Salvianolic acid A	ABO	P16442
23	Chrysin-7-O-β-D-glucuronide	ABO	P16442
23	Chrysin-7-O-β-D-glucuronide	ABO	P16442
24	Oroxylin A 7-O-beta-D-glucuronide	ABO	P16442
24	Oroxylin A 7-O-beta-D-glucuronide	ABO	P16442
25	5,7-dihydroxy-6-methoxyflavone 7-O-beta-D-glucuronide	ABO	P16442
25	5,7-dihydroxy-6-methoxyflavone 7-O-beta-D-glucuronide	ABO	P16442
26	Emodin glucoside	ABO	P16442
26	Emodin glucoside	ABO	P16442
27	Wogonoside	ABO	P16442
27	Wogonoside	ABO	P16442
28	Scutellarein	ABO	P16442
29	Baicalein	ABO	P16442
29	Baicalein	ABO	P16442
30	8-methyl-5,7,4'-trihydroxyisoflavone	ABO	P16442
30	8-methyl-5,7,4'-trihydroxyisoflavone	ABO	P16442
31	Astragaloside III	ABO	P16442
31	Astragaloside III	ABO	P16442
35	Astragaloside I	ABO	P16442
35	Astragaloside I	ABO	P16442
36	Emodin	ABO	P16442
36	Emodin	ABO	P16442
2	Chlorogenic acid	ACADM	P11310
3	Amygdalin	ACADM	P11310
5	Viscidulin I	ACADM	P11310
7	Polydatin	ACADM	P11310
12	Isochlorogenic acid B	ACADM	P11310
14	Isochlorogenic acid C	ACADM	P11310
16	Viscidulin III	ACADM	P11310
17	Emodin-8-β-D-glucoside	ACADM	P11310
26	Emodin glucoside	ACADM	P11310
30	8-methyl-5,7,4'-trihydroxyisoflavone	ACADM	P11310
31	Astragaloside III	ACADM	P11310
35	Astragaloside I	ACADM	P11310
36	Emodin	ACADM	P11310
1	Cryptochlorogenic acid	ACAT1	P24752
2	Chlorogenic acid	ACAT1	P24752
6	Calycosin-7-glucoside	ACAT1	P24752
12	Isochlorogenic acid B	ACAT1	P24752
14	Isochlorogenic acid C	ACAT1	P24752
1	Cryptochlorogenic acid	ACE	P12821
2	Chlorogenic acid	ACE	P12821
12	Isochlorogenic acid B	ACE	P12821
14	Isochlorogenic acid C	ACE	P12821
16	Viscidulin III	ACE	P12821
20	Dihydrobaicalin	ACE	P12821
21	Norwogonin 7-O-glucuronide	ACE	P12821
22	Salvianolic acid A	ACE	P12821
23	Chrysin-7-O-β-D-glucuronide	ACE	P12821
24	Oroxylin A 7-O-beta-D-glucuronide	ACE	P12821
25	5,7-dihydroxy-6-methoxyflavone 7-O-beta-D-glucuronide	ACE	P12821
27	Wogonoside	ACE	P12821
29	Baicalein	ACE	P12821
30	8-methyl-5,7,4'-trihydroxyisoflavone	ACE	P12821
1	Cryptochlorogenic acid	ACE2	Q9BYF1
2	Chlorogenic acid	ACE2	Q9BYF1
9	Baicalein 7-O-beta-D-glucuronide	ACE2	Q9BYF1
11	Isochlorogenic acid A	ACE2	Q9BYF1
12	Isochlorogenic acid B	ACE2	Q9BYF1
14	Isochlorogenic acid C	ACE2	Q9BYF1
19	Salvianolic acid B	ACE2	Q9BYF1
32	Wogonin	ACHE	P22303
34	OroxylinA	ACHE	P22303
1	Cryptochlorogenic acid	ACP3	P15309
2	Chlorogenic acid	ACP3	P15309
3	Amygdalin	ACP3	P15309
5	Viscidulin I	ACP3	P15309
6	Calycosin-7-glucoside	ACP3	P15309
7	Polydatin	ACP3	P15309
8	Chrysin 6-C-glucoside 8-C-arabinoside	ACP3	P15309
9	Baicalein 7-O-beta-D-glucuronide	ACP3	P15309
10	Scutellarin	ACP3	P15309
11	Isochlorogenic acid A	ACP3	P15309
12	Isochlorogenic acid B	ACP3	P15309
14	Isochlorogenic acid C	ACP3	P15309
15	Scutellarin methylester	ACP3	P15309
16	Viscidulin III	ACP3	P15309
17	Emodin-8-β-D-glucoside	ACP3	P15309
18	Baicalin	ACP3	P15309
19	Salvianolic acid B	ACP3	P15309
20	Dihydrobaicalin	ACP3	P15309
21	Norwogonin 7-O-glucuronide	ACP3	P15309
22	Salvianolic acid A	ACP3	P15309
23	Chrysin-7-O-β-D-glucuronide	ACP3	P15309
24	Oroxylin A 7-O-beta-D-glucuronide	ACP3	P15309
25	5,7-dihydroxy-6-methoxyflavone 7-O-beta-D-glucuronide	ACP3	P15309
26	Emodin glucoside	ACP3	P15309
27	Wogonoside	ACP3	P15309
28	Scutellarein	ACP3	P15309
31	Astragaloside III	ACP3	P15309
35	Astragaloside I	ACP3	P15309
36	Emodin	ACP3	P15309
32	Wogonin	ACSL1	P33121
34	OroxylinA	ACSL1	P33121
32	Wogonin	ACSS2	Q9NR19
34	OroxylinA	ACSS2	Q9NR19
32	Wogonin	ACTR2	P61160
32	Wogonin	ACTR3	P61158
1	Cryptochlorogenic acid	ADAM17	P78536
2	Chlorogenic acid	ADAM17	P78536
6	Calycosin-7-glucoside	ADAM17	P78536
6	Calycosin-7-glucoside	ADAM17	P78536
7	Polydatin	ADAM17	P78536
7	Polydatin	ADAM17	P78536
8	Chrysin 6-C-glucoside 8-C-arabinoside	ADAM17	P78536
8	Chrysin 6-C-glucoside 8-C-arabinoside	ADAM17	P78536
9	Baicalein 7-O-beta-D-glucuronide	ADAM17	P78536
9	Baicalein 7-O-beta-D-glucuronide	ADAM17	P78536
10	Scutellarin	ADAM17	P78536
10	Scutellarin	ADAM17	P78536
11	Isochlorogenic acid A	ADAM17	P78536
11	Isochlorogenic acid A	ADAM17	P78536
12	Isochlorogenic acid B	ADAM17	P78536
12	Isochlorogenic acid B	ADAM17	P78536
13	5,4'-Dihydroxy-7-methoxyflavone	ADAM17	P78536
13	5,4'-Dihydroxy-7-methoxyflavone	ADAM17	P78536
14	Isochlorogenic acid C	ADAM17	P78536
14	Isochlorogenic acid C	ADAM17	P78536
15	Scutellarin methylester	ADAM17	P78536
15	Scutellarin methylester	ADAM17	P78536
16	Viscidulin III	ADAM17	P78536
16	Viscidulin III	ADAM17	P78536
17	Emodin-8-β-D-glucoside	ADAM17	P78536
17	Emodin-8-β-D-glucoside	ADAM17	P78536
18	Baicalin	ADAM17	P78536
18	Baicalin	ADAM17	P78536
19	Salvianolic acid B	ADAM17	P78536
20	Dihydrobaicalin	ADAM17	P78536
20	Dihydrobaicalin	ADAM17	P78536
21	Norwogonin 7-O-glucuronide	ADAM17	P78536
21	Norwogonin 7-O-glucuronide	ADAM17	P78536
22	Salvianolic acid A	ADAM17	P78536
22	Salvianolic acid A	ADAM17	P78536
23	Chrysin-7-O-β-D-glucuronide	ADAM17	P78536
23	Chrysin-7-O-β-D-glucuronide	ADAM17	P78536
24	Oroxylin A 7-O-beta-D-glucuronide	ADAM17	P78536
24	Oroxylin A 7-O-beta-D-glucuronide	ADAM17	P78536
25	5,7-dihydroxy-6-methoxyflavone 7-O-beta-D-glucuronide	ADAM17	P78536
25	5,7-dihydroxy-6-methoxyflavone 7-O-beta-D-glucuronide	ADAM17	P78536
26	Emodin glucoside	ADAM17	P78536
26	Emodin glucoside	ADAM17	P78536
27	Wogonoside	ADAM17	P78536
29	Baicalein	ADAM17	P78536
30	8-methyl-5,7,4'-trihydroxyisoflavone	ADAM17	P78536
31	Astragaloside III	ADAM17	P78536
35	Astragaloside I	ADAM17	P78536
36	Emodin	ADAM17	P78536
3	Amygdalin	ADAM33	Q9BZ11
4	Caffeic acid	ADAM33	Q9BZ11
5	Viscidulin I	ADAM33	Q9BZ11
8	Chrysin 6-C-glucoside 8-C-arabinoside	ADAM33	Q9BZ11
13	5,4'-Dihydroxy-7-methoxyflavone	ADAM33	Q9BZ11
15	Scutellarin methylester	ADAM33	Q9BZ11
28	Scutellarein	ADAM33	Q9BZ11
29	Baicalein	ADAM33	Q9BZ11
30	8-methyl-5,7,4'-trihydroxyisoflavone	ADAM33	Q9BZ11
36	Emodin	ADAM33	Q9BZ11
12	Isochlorogenic acid B	ADAMTS4	O75173
14	Isochlorogenic acid C	ADAMTS4	O75173
32	Wogonin	ADCY1	Q08828
34	OroxylinA	ADCY1	Q08828
32	Wogonin	ADCY2	Q08462
6	Calycosin-7-glucoside	ADH1B	P00325
7	Polydatin	ADH1B	P00325
12	Isochlorogenic acid B	ADH1B	P00325
14	Isochlorogenic acid C	ADH1B	P00325
17	Emodin-8-β-D-glucoside	ADH1B	P00325
19	Salvianolic acid B	ADH1B	P00325
21	Norwogonin 7-O-glucuronide	ADH1B	P00325
22	Salvianolic acid A	ADH1B	P00325
23	Chrysin-7-O-β-D-glucuronide	ADH1B	P00325
27	Wogonoside	ADH1B	P00325
31	Astragaloside III	ADH1B	P00325
35	Astragaloside I	ADH1B	P00325
6	Calycosin-7-glucoside	ADH1C	P00326
7	Polydatin	ADH1C	P00326
9	Baicalein 7-O-beta-D-glucuronide	ADH1C	P00326
10	Scutellarin	ADH1C	P00326
13	5,4'-Dihydroxy-7-methoxyflavone	ADH1C	P00326
15	Scutellarin methylester	ADH1C	P00326
17	Emodin-8-β-D-glucoside	ADH1C	P00326
18	Baicalin	ADH1C	P00326
19	Salvianolic acid B	ADH1C	P00326
20	Dihydrobaicalin	ADH1C	P00326
21	Norwogonin 7-O-glucuronide	ADH1C	P00326
22	Salvianolic acid A	ADH1C	P00326
23	Chrysin-7-O-β-D-glucuronide	ADH1C	P00326
24	Oroxylin A 7-O-beta-D-glucuronide	ADH1C	P00326
25	5,7-dihydroxy-6-methoxyflavone 7-O-beta-D-glucuronide	ADH1C	P00326
26	Emodin glucoside	ADH1C	P00326
27	Wogonoside	ADH1C	P00326
29	Baicalein	ADH1C	P00326
30	8-methyl-5,7,4'-trihydroxyisoflavone	ADH1C	P00326
31	Astragaloside III	ADH1C	P00326
35	Astragaloside I	ADH1C	P00326
36	Emodin	ADH1C	P00326
1	Cryptochlorogenic acid	ADH5	P11766
2	Chlorogenic acid	ADH5	P11766
3	Amygdalin	ADH5	P11766
5	Viscidulin I	ADH5	P11766
6	Calycosin-7-glucoside	ADH5	P11766
7	Polydatin	ADH5	P11766
8	Chrysin 6-C-glucoside 8-C-arabinoside	ADH5	P11766
9	Baicalein 7-O-beta-D-glucuronide	ADH5	P11766
10	Scutellarin	ADH5	P11766
11	Isochlorogenic acid A	ADH5	P11766
12	Isochlorogenic acid B	ADH5	P11766
13	5,4'-Dihydroxy-7-methoxyflavone	ADH5	P11766
14	Isochlorogenic acid C	ADH5	P11766
15	Scutellarin methylester	ADH5	P11766
16	Viscidulin III	ADH5	P11766
17	Emodin-8-β-D-glucoside	ADH5	P11766
18	Baicalin	ADH5	P11766
19	Salvianolic acid B	ADH5	P11766
20	Dihydrobaicalin	ADH5	P11766
21	Norwogonin 7-O-glucuronide	ADH5	P11766
22	Salvianolic acid A	ADH5	P11766
23	Chrysin-7-O-β-D-glucuronide	ADH5	P11766
24	Oroxylin A 7-O-beta-D-glucuronide	ADH5	P11766
25	5,7-dihydroxy-6-methoxyflavone 7-O-beta-D-glucuronide	ADH5	P11766
26	Emodin glucoside	ADH5	P11766
27	Wogonoside	ADH5	P11766
29	Baicalein	ADH5	P11766
30	8-methyl-5,7,4'-trihydroxyisoflavone	ADH5	P11766
31	Astragaloside III	ADH5	P11766
35	Astragaloside I	ADH5	P11766
36	Emodin	ADH5	P11766
1	Cryptochlorogenic acid	ADK	P55263
2	Chlorogenic acid	ADK	P55263
3	Amygdalin	ADK	P55263
5	Viscidulin I	ADK	P55263
6	Calycosin-7-glucoside	ADK	P55263
7	Polydatin	ADK	P55263
8	Chrysin 6-C-glucoside 8-C-arabinoside	ADK	P55263
9	Baicalein 7-O-beta-D-glucuronide	ADK	P55263
10	Scutellarin	ADK	P55263
11	Isochlorogenic acid A	ADK	P55263
12	Isochlorogenic acid B	ADK	P55263
14	Isochlorogenic acid C	ADK	P55263
15	Scutellarin methylester	ADK	P55263
16	Viscidulin III	ADK	P55263
17	Emodin-8-β-D-glucoside	ADK	P55263
18	Baicalin	ADK	P55263
19	Salvianolic acid B	ADK	P55263
20	Dihydrobaicalin	ADK	P55263
21	Norwogonin 7-O-glucuronide	ADK	P55263
22	Salvianolic acid A	ADK	P55263
23	Chrysin-7-O-β-D-glucuronide	ADK	P55263
24	Oroxylin A 7-O-beta-D-glucuronide	ADK	P55263
25	5,7-dihydroxy-6-methoxyflavone 7-O-beta-D-glucuronide	ADK	P55263
26	Emodin glucoside	ADK	P55263
27	Wogonoside	ADK	P55263
28	Scutellarein	ADK	P55263
29	Baicalein	ADK	P55263
30	8-methyl-5,7,4'-trihydroxyisoflavone	ADK	P55263
31	Astragaloside III	ADK	P55263
32	Wogonin	ADK	P55263
34	OroxylinA	ADK	P55263
35	Astragaloside I	ADK	P55263
36	Emodin	ADK	P55263
32	Wogonin	ADORA1	P30542
34	OroxylinA	ADORA1	P30542
32	Wogonin	ADORA2A	P29274
34	OroxylinA	ADORA2A	P29274
32	Wogonin	ADORA2B	P29275
32	Wogonin	ADORA3	P0DMS8
32	Wogonin	ADRA1A	P35348
33	AstragalosideⅡ	ADRA1A	P35348
34	OroxylinA	ADRA1A	P35348
32	Wogonin	ADRA1B	P35368
32	Wogonin	ADRA1D	P25100
33	AstragalosideⅡ	ADRA1D	P25100
34	OroxylinA	ADRA1D	P25100
32	Wogonin	ADRA2A	P08913
33	AstragalosideⅡ	ADRA2A	P08913
34	OroxylinA	ADRA2A	P08913
32	Wogonin	ADRA2B	P18089
33	AstragalosideⅡ	ADRA2B	P18089
34	OroxylinA	ADRA2B	P18089
32	Wogonin	ADRA2C	P18825
33	AstragalosideⅡ	ADRA2C	P18825
34	OroxylinA	ADRA2C	P18825
32	Wogonin	ADRB1	P08588
34	OroxylinA	ADRB1	P08588
32	Wogonin	ADRB2	P07550
34	OroxylinA	ADRB2	P07550
32	Wogonin	ADRB3	P13945
34	OroxylinA	ADRB3	P13945
32	Wogonin	ADSS1	Q8N142
34	OroxylinA	ADSS1	Q8N142
1	Cryptochlorogenic acid	AGXT	P21549
2	Chlorogenic acid	AGXT	P21549
3	Amygdalin	AGXT	P21549
4	Caffeic acid	AGXT	P21549
5	Viscidulin I	AGXT	P21549
7	Polydatin	AGXT	P21549
8	Chrysin 6-C-glucoside 8-C-arabinoside	AGXT	P21549
9	Baicalein 7-O-beta-D-glucuronide	AGXT	P21549
10	Scutellarin	AGXT	P21549
11	Isochlorogenic acid A	AGXT	P21549
12	Isochlorogenic acid B	AGXT	P21549
13	5,4'-Dihydroxy-7-methoxyflavone	AGXT	P21549
14	Isochlorogenic acid C	AGXT	P21549
15	Scutellarin methylester	AGXT	P21549
16	Viscidulin III	AGXT	P21549
18	Baicalin	AGXT	P21549
19	Salvianolic acid B	AGXT	P21549
20	Dihydrobaicalin	AGXT	P21549
21	Norwogonin 7-O-glucuronide	AGXT	P21549
22	Salvianolic acid A	AGXT	P21549
23	Chrysin-7-O-β-D-glucuronide	AGXT	P21549
24	Oroxylin A 7-O-beta-D-glucuronide	AGXT	P21549
25	5,7-dihydroxy-6-methoxyflavone 7-O-beta-D-glucuronide	AGXT	P21549
26	Emodin glucoside	AGXT	P21549
27	Wogonoside	AGXT	P21549
30	8-methyl-5,7,4'-trihydroxyisoflavone	AGXT	P21549
31	Astragaloside III	AGXT	P21549
35	Astragaloside I	AGXT	P21549
1	Cryptochlorogenic acid	AHCY	P23526
2	Chlorogenic acid	AHCY	P23526
3	Amygdalin	AHCY	P23526
4	Caffeic acid	AHCY	P23526
5	Viscidulin I	AHCY	P23526
6	Calycosin-7-glucoside	AHCY	P23526
7	Polydatin	AHCY	P23526
8	Chrysin 6-C-glucoside 8-C-arabinoside	AHCY	P23526
9	Baicalein 7-O-beta-D-glucuronide	AHCY	P23526
10	Scutellarin	AHCY	P23526
11	Isochlorogenic acid A	AHCY	P23526
12	Isochlorogenic acid B	AHCY	P23526
13	5,4'-Dihydroxy-7-methoxyflavone	AHCY	P23526
14	Isochlorogenic acid C	AHCY	P23526
15	Scutellarin methylester	AHCY	P23526
16	Viscidulin III	AHCY	P23526
17	Emodin-8-β-D-glucoside	AHCY	P23526
18	Baicalin	AHCY	P23526
19	Salvianolic acid B	AHCY	P23526
20	Dihydrobaicalin	AHCY	P23526
21	Norwogonin 7-O-glucuronide	AHCY	P23526
22	Salvianolic acid A	AHCY	P23526
23	Chrysin-7-O-β-D-glucuronide	AHCY	P23526
24	Oroxylin A 7-O-beta-D-glucuronide	AHCY	P23526
25	5,7-dihydroxy-6-methoxyflavone 7-O-beta-D-glucuronide	AHCY	P23526
26	Emodin glucoside	AHCY	P23526
27	Wogonoside	AHCY	P23526
28	Scutellarein	AHCY	P23526
29	Baicalein	AHCY	P23526
30	8-methyl-5,7,4'-trihydroxyisoflavone	AHCY	P23526
31	Astragaloside III	AHCY	P23526
35	Astragaloside I	AHCY	P23526
4	Caffeic acid	AK1	P00568
28	Scutellarein	AK1	P00568
32	Wogonin	AKR1A1	P14550
1	Cryptochlorogenic acid	AKR1B1	P15121
2	Chlorogenic acid	AKR1B1	P15121
3	Amygdalin	AKR1B1	P15121
4	Caffeic acid	AKR1B1	P15121
5	Viscidulin I	AKR1B1	P15121
6	Calycosin-7-glucoside	AKR1B1	P15121
7	Polydatin	AKR1B1	P15121
9	Baicalein 7-O-beta-D-glucuronide	AKR1B1	P15121
10	Scutellarin	AKR1B1	P15121
11	Isochlorogenic acid A	AKR1B1	P15121
12	Isochlorogenic acid B	AKR1B1	P15121
13	5,4'-Dihydroxy-7-methoxyflavone	AKR1B1	P15121
14	Isochlorogenic acid C	AKR1B1	P15121
15	Scutellarin methylester	AKR1B1	P15121
16	Viscidulin III	AKR1B1	P15121
17	Emodin-8-β-D-glucoside	AKR1B1	P15121
18	Baicalin	AKR1B1	P15121
19	Salvianolic acid B	AKR1B1	P15121
20	Dihydrobaicalin	AKR1B1	P15121
21	Norwogonin 7-O-glucuronide	AKR1B1	P15121
22	Salvianolic acid A	AKR1B1	P15121
23	Chrysin-7-O-β-D-glucuronide	AKR1B1	P15121
24	Oroxylin A 7-O-beta-D-glucuronide	AKR1B1	P15121
25	5,7-dihydroxy-6-methoxyflavone 7-O-beta-D-glucuronide	AKR1B1	P15121
26	Emodin glucoside	AKR1B1	P15121
27	Wogonoside	AKR1B1	P15121
28	Scutellarein	AKR1B1	P15121
29	Baicalein	AKR1B1	P15121
32	Wogonin	AKR1B1	P15121
34	OroxylinA	AKR1B1	P15121
35	Astragaloside I	AKR1B1	P15121
36	Emodin	AKR1B1	P15121
34	OroxylinA	AKR1B10	O60218
6	Calycosin-7-glucoside	AKR1C1	Q04828
7	Polydatin	AKR1C1	Q04828
9	Baicalein 7-O-beta-D-glucuronide	AKR1C1	Q04828
10	Scutellarin	AKR1C1	Q04828
11	Isochlorogenic acid A	AKR1C1	Q04828
13	5,4'-Dihydroxy-7-methoxyflavone	AKR1C1	Q04828
15	Scutellarin methylester	AKR1C1	Q04828
16	Viscidulin III	AKR1C1	Q04828
17	Emodin-8-β-D-glucoside	AKR1C1	Q04828
18	Baicalin	AKR1C1	Q04828
19	Salvianolic acid B	AKR1C1	Q04828
20	Dihydrobaicalin	AKR1C1	Q04828
22	Salvianolic acid A	AKR1C1	Q04828
24	Oroxylin A 7-O-beta-D-glucuronide	AKR1C1	Q04828
25	5,7-dihydroxy-6-methoxyflavone 7-O-beta-D-glucuronide	AKR1C1	Q04828
29	Baicalein	AKR1C1	Q04828
30	8-methyl-5,7,4'-trihydroxyisoflavone	AKR1C1	Q04828
1	Cryptochlorogenic acid	AKR1C2	P52895
2	Chlorogenic acid	AKR1C2	P52895
6	Calycosin-7-glucoside	AKR1C2	P52895
8	Chrysin 6-C-glucoside 8-C-arabinoside	AKR1C2	P52895
9	Baicalein 7-O-beta-D-glucuronide	AKR1C2	P52895
10	Scutellarin	AKR1C2	P52895
11	Isochlorogenic acid A	AKR1C2	P52895
12	Isochlorogenic acid B	AKR1C2	P52895
14	Isochlorogenic acid C	AKR1C2	P52895
15	Scutellarin methylester	AKR1C2	P52895
16	Viscidulin III	AKR1C2	P52895
18	Baicalin	AKR1C2	P52895
19	Salvianolic acid B	AKR1C2	P52895
20	Dihydrobaicalin	AKR1C2	P52895
21	Norwogonin 7-O-glucuronide	AKR1C2	P52895
22	Salvianolic acid A	AKR1C2	P52895
23	Chrysin-7-O-β-D-glucuronide	AKR1C2	P52895
26	Emodin glucoside	AKR1C2	P52895
27	Wogonoside	AKR1C2	P52895
30	8-methyl-5,7,4'-trihydroxyisoflavone	AKR1C2	P52895
31	Astragaloside III	AKR1C2	P52895
35	Astragaloside I	AKR1C2	P52895
1	Cryptochlorogenic acid	AKR1C3	P42330
2	Chlorogenic acid	AKR1C3	P42330
4	Caffeic acid	AKR1C3	P42330
5	Viscidulin I	AKR1C3	P42330
6	Calycosin-7-glucoside	AKR1C3	P42330
7	Polydatin	AKR1C3	P42330
9	Baicalein 7-O-beta-D-glucuronide	AKR1C3	P42330
10	Scutellarin	AKR1C3	P42330
11	Isochlorogenic acid A	AKR1C3	P42330
12	Isochlorogenic acid B	AKR1C3	P42330
13	5,4'-Dihydroxy-7-methoxyflavone	AKR1C3	P42330
14	Isochlorogenic acid C	AKR1C3	P42330
15	Scutellarin methylester	AKR1C3	P42330
16	Viscidulin III	AKR1C3	P42330
18	Baicalin	AKR1C3	P42330
19	Salvianolic acid B	AKR1C3	P42330
20	Dihydrobaicalin	AKR1C3	P42330
21	Norwogonin 7-O-glucuronide	AKR1C3	P42330
23	Chrysin-7-O-β-D-glucuronide	AKR1C3	P42330
24	Oroxylin A 7-O-beta-D-glucuronide	AKR1C3	P42330
25	5,7-dihydroxy-6-methoxyflavone 7-O-beta-D-glucuronide	AKR1C3	P42330
26	Emodin glucoside	AKR1C3	P42330
27	Wogonoside	AKR1C3	P42330
29	Baicalein	AKR1C3	P42330
30	8-methyl-5,7,4'-trihydroxyisoflavone	AKR1C3	P42330
31	Astragaloside III	AKR1C3	P42330
32	Wogonin	AKR1C3	P42330
35	Astragaloside I	AKR1C3	P42330
36	Emodin	AKR1C3	P42330
1	Cryptochlorogenic acid	AKT1	P31749
4	Caffeic acid	AKT1	P31749
5	Viscidulin I	AKT1	P31749
6	Calycosin-7-glucoside	AKT1	P31749
7	Polydatin	AKT1	P31749
9	Baicalein 7-O-beta-D-glucuronide	AKT1	P31749
10	Scutellarin	AKT1	P31749
11	Isochlorogenic acid A	AKT1	P31749
12	Isochlorogenic acid B	AKT1	P31749
13	5,4'-Dihydroxy-7-methoxyflavone	AKT1	P31749
14	Isochlorogenic acid C	AKT1	P31749
15	Scutellarin methylester	AKT1	P31749
16	Viscidulin III	AKT1	P31749
17	Emodin-8-β-D-glucoside	AKT1	P31749
18	Baicalin	AKT1	P31749
20	Dihydrobaicalin	AKT1	P31749
21	Norwogonin 7-O-glucuronide	AKT1	P31749
22	Salvianolic acid A	AKT1	P31749
23	Chrysin-7-O-β-D-glucuronide	AKT1	P31749
24	Oroxylin A 7-O-beta-D-glucuronide	AKT1	P31749
25	5,7-dihydroxy-6-methoxyflavone 7-O-beta-D-glucuronide	AKT1	P31749
26	Emodin glucoside	AKT1	P31749
27	Wogonoside	AKT1	P31749
28	Scutellarein	AKT1	P31749
29	Baicalein	AKT1	P31749
32	Wogonin	AKT1	P31749
1	Cryptochlorogenic acid	AKT2	P31751
2	Chlorogenic acid	AKT2	P31751
3	Amygdalin	AKT2	P31751
4	Caffeic acid	AKT2	P31751
5	Viscidulin I	AKT2	P31751
7	Polydatin	AKT2	P31751
12	Isochlorogenic acid B	AKT2	P31751
14	Isochlorogenic acid C	AKT2	P31751
17	Emodin-8-β-D-glucoside	AKT2	P31751
22	Salvianolic acid A	AKT2	P31751
26	Emodin glucoside	AKT2	P31751
29	Baicalein	AKT2	P31751
30	8-methyl-5,7,4'-trihydroxyisoflavone	AKT2	P31751
2	Chlorogenic acid	ALAD	P13716
19	Salvianolic acid B	ALAD	P13716
22	Salvianolic acid A	ALAD	P13716
1	Cryptochlorogenic acid	ALB	P02768
2	Chlorogenic acid	ALB	P02768
3	Amygdalin	ALB	P02768
5	Viscidulin I	ALB	P02768
6	Calycosin-7-glucoside	ALB	P02768
7	Polydatin	ALB	P02768
9	Baicalein 7-O-beta-D-glucuronide	ALB	P02768
11	Isochlorogenic acid A	ALB	P02768
12	Isochlorogenic acid B	ALB	P02768
13	5,4'-Dihydroxy-7-methoxyflavone	ALB	P02768
14	Isochlorogenic acid C	ALB	P02768
16	Viscidulin III	ALB	P02768
17	Emodin-8-β-D-glucoside	ALB	P02768
18	Baicalin	ALB	P02768
19	Salvianolic acid B	ALB	P02768
20	Dihydrobaicalin	ALB	P02768
21	Norwogonin 7-O-glucuronide	ALB	P02768
22	Salvianolic acid A	ALB	P02768
23	Chrysin-7-O-β-D-glucuronide	ALB	P02768
24	Oroxylin A 7-O-beta-D-glucuronide	ALB	P02768
25	5,7-dihydroxy-6-methoxyflavone 7-O-beta-D-glucuronide	ALB	P02768
26	Emodin glucoside	ALB	P02768
27	Wogonoside	ALB	P02768
31	Astragaloside III	ALB	P02768
35	Astragaloside I	ALB	P02768
36	Emodin	ALB	P02768
1	Cryptochlorogenic acid	ALDH2	P05091
2	Chlorogenic acid	ALDH2	P05091
3	Amygdalin	ALDH2	P05091
6	Calycosin-7-glucoside	ALDH2	P05091
7	Polydatin	ALDH2	P05091
8	Chrysin 6-C-glucoside 8-C-arabinoside	ALDH2	P05091
9	Baicalein 7-O-beta-D-glucuronide	ALDH2	P05091
10	Scutellarin	ALDH2	P05091
11	Isochlorogenic acid A	ALDH2	P05091
12	Isochlorogenic acid B	ALDH2	P05091
13	5,4'-Dihydroxy-7-methoxyflavone	ALDH2	P05091
14	Isochlorogenic acid C	ALDH2	P05091
15	Scutellarin methylester	ALDH2	P05091
17	Emodin-8-β-D-glucoside	ALDH2	P05091
18	Baicalin	ALDH2	P05091
19	Salvianolic acid B	ALDH2	P05091
20	Dihydrobaicalin	ALDH2	P05091
21	Norwogonin 7-O-glucuronide	ALDH2	P05091
22	Salvianolic acid A	ALDH2	P05091
23	Chrysin-7-O-β-D-glucuronide	ALDH2	P05091
24	Oroxylin A 7-O-beta-D-glucuronide	ALDH2	P05091
25	5,7-dihydroxy-6-methoxyflavone 7-O-beta-D-glucuronide	ALDH2	P05091
26	Emodin glucoside	ALDH2	P05091
27	Wogonoside	ALDH2	P05091
29	Baicalein	ALDH2	P05091
30	8-methyl-5,7,4'-trihydroxyisoflavone	ALDH2	P05091
31	Astragaloside III	ALDH2	P05091
35	Astragaloside I	ALDH2	P05091
36	Emodin	ALDH2	P05091
1	Cryptochlorogenic acid	ALDOA	P04075
2	Chlorogenic acid	ALDOA	P04075
3	Amygdalin	ALDOA	P04075
5	Viscidulin I	ALDOA	P04075
6	Calycosin-7-glucoside	ALDOA	P04075
7	Polydatin	ALDOA	P04075
8	Chrysin 6-C-glucoside 8-C-arabinoside	ALDOA	P04075
9	Baicalein 7-O-beta-D-glucuronide	ALDOA	P04075
10	Scutellarin	ALDOA	P04075
11	Isochlorogenic acid A	ALDOA	P04075
12	Isochlorogenic acid B	ALDOA	P04075
14	Isochlorogenic acid C	ALDOA	P04075
15	Scutellarin methylester	ALDOA	P04075
16	Viscidulin III	ALDOA	P04075
17	Emodin-8-β-D-glucoside	ALDOA	P04075
18	Baicalin	ALDOA	P04075
19	Salvianolic acid B	ALDOA	P04075
20	Dihydrobaicalin	ALDOA	P04075
21	Norwogonin 7-O-glucuronide	ALDOA	P04075
22	Salvianolic acid A	ALDOA	P04075
23	Chrysin-7-O-β-D-glucuronide	ALDOA	P04075
24	Oroxylin A 7-O-beta-D-glucuronide	ALDOA	P04075
25	5,7-dihydroxy-6-methoxyflavone 7-O-beta-D-glucuronide	ALDOA	P04075
26	Emodin glucoside	ALDOA	P04075
27	Wogonoside	ALDOA	P04075
29	Baicalein	ALDOA	P04075
30	8-methyl-5,7,4'-trihydroxyisoflavone	ALDOA	P04075
31	Astragaloside III	ALDOA	P04075
32	Wogonin	ALDOA	P04075
34	OroxylinA	ALDOA	P04075
35	Astragaloside I	ALDOA	P04075
36	Emodin	ALDOA	P04075
1	Cryptochlorogenic acid	AMD1	P17707
2	Chlorogenic acid	AMD1	P17707
3	Amygdalin	AMD1	P17707
4	Caffeic acid	AMD1	P17707
6	Calycosin-7-glucoside	AMD1	P17707
7	Polydatin	AMD1	P17707
8	Chrysin 6-C-glucoside 8-C-arabinoside	AMD1	P17707
9	Baicalein 7-O-beta-D-glucuronide	AMD1	P17707
10	Scutellarin	AMD1	P17707
11	Isochlorogenic acid A	AMD1	P17707
12	Isochlorogenic acid B	AMD1	P17707
13	5,4'-Dihydroxy-7-methoxyflavone	AMD1	P17707
14	Isochlorogenic acid C	AMD1	P17707
15	Scutellarin methylester	AMD1	P17707
16	Viscidulin III	AMD1	P17707
17	Emodin-8-β-D-glucoside	AMD1	P17707
18	Baicalin	AMD1	P17707
19	Salvianolic acid B	AMD1	P17707
20	Dihydrobaicalin	AMD1	P17707
21	Norwogonin 7-O-glucuronide	AMD1	P17707
22	Salvianolic acid A	AMD1	P17707
23	Chrysin-7-O-β-D-glucuronide	AMD1	P17707
24	Oroxylin A 7-O-beta-D-glucuronide	AMD1	P17707
25	5,7-dihydroxy-6-methoxyflavone 7-O-beta-D-glucuronide	AMD1	P17707
26	Emodin glucoside	AMD1	P17707
27	Wogonoside	AMD1	P17707
29	Baicalein	AMD1	P17707
30	8-methyl-5,7,4'-trihydroxyisoflavone	AMD1	P17707
36	Emodin	AMD1	P17707
1	Cryptochlorogenic acid	AMY1A	P04745
1	Cryptochlorogenic acid	AMY1A	P04745
2	Chlorogenic acid	AMY1A	P04745
2	Chlorogenic acid	AMY1A	P04745
3	Amygdalin	AMY1A	P04745
3	Amygdalin	AMY1A	P04745
4	Caffeic acid	AMY1A	P04745
4	Caffeic acid	AMY1A	P04745
5	Viscidulin I	AMY1A	P04745
6	Calycosin-7-glucoside	AMY1A	P04745
6	Calycosin-7-glucoside	AMY1A	P04745
7	Polydatin	AMY1A	P04745
7	Polydatin	AMY1A	P04745
8	Chrysin 6-C-glucoside 8-C-arabinoside	AMY1A	P04745
8	Chrysin 6-C-glucoside 8-C-arabinoside	AMY1A	P04745
9	Baicalein 7-O-beta-D-glucuronide	AMY1A	P04745
9	Baicalein 7-O-beta-D-glucuronide	AMY1A	P04745
10	Scutellarin	AMY1A	P04745
10	Scutellarin	AMY1A	P04745
11	Isochlorogenic acid A	AMY1A	P04745
11	Isochlorogenic acid A	AMY1A	P04745
12	Isochlorogenic acid B	AMY1A	P04745
12	Isochlorogenic acid B	AMY1A	P04745
14	Isochlorogenic acid C	AMY1A	P04745
14	Isochlorogenic acid C	AMY1A	P04745
15	Scutellarin methylester	AMY1A	P04745
15	Scutellarin methylester	AMY1A	P04745
16	Viscidulin III	AMY1A	P04745
16	Viscidulin III	AMY1A	P04745
17	Emodin-8-β-D-glucoside	AMY1A	P04745
17	Emodin-8-β-D-glucoside	AMY1A	P04745
18	Baicalin	AMY1A	P04745
18	Baicalin	AMY1A	P04745
19	Salvianolic acid B	AMY1A	P04745
20	Dihydrobaicalin	AMY1A	P04745
20	Dihydrobaicalin	AMY1A	P04745
21	Norwogonin 7-O-glucuronide	AMY1A	P04745
21	Norwogonin 7-O-glucuronide	AMY1A	P04745
22	Salvianolic acid A	AMY1A	P04745
23	Chrysin-7-O-β-D-glucuronide	AMY1A	P04745
24	Oroxylin A 7-O-beta-D-glucuronide	AMY1A	P04745
24	Oroxylin A 7-O-beta-D-glucuronide	AMY1A	P04745
25	5,7-dihydroxy-6-methoxyflavone 7-O-beta-D-glucuronide	AMY1A	P04745
25	5,7-dihydroxy-6-methoxyflavone 7-O-beta-D-glucuronide	AMY1A	P04745
26	Emodin glucoside	AMY1A	P04745
26	Emodin glucoside	AMY1A	P04745
27	Wogonoside	AMY1A	P04745
28	Scutellarein	AMY1A	P04745
29	Baicalein	AMY1A	P04745
31	Astragaloside III	AMY1A	P04745
31	Astragaloside III	AMY1A	P04745
35	Astragaloside I	AMY1A	P04745
35	Astragaloside I	AMY1A	P04745
36	Emodin	AMY1A	P04745
1	Cryptochlorogenic acid	AMY2A	P04746
2	Chlorogenic acid	AMY2A	P04746
3	Amygdalin	AMY2A	P04746
4	Caffeic acid	AMY2A	P04746
5	Viscidulin I	AMY2A	P04746
6	Calycosin-7-glucoside	AMY2A	P04746
7	Polydatin	AMY2A	P04746
8	Chrysin 6-C-glucoside 8-C-arabinoside	AMY2A	P04746
9	Baicalein 7-O-beta-D-glucuronide	AMY2A	P04746
10	Scutellarin	AMY2A	P04746
11	Isochlorogenic acid A	AMY2A	P04746
12	Isochlorogenic acid B	AMY2A	P04746
13	5,4'-Dihydroxy-7-methoxyflavone	AMY2A	P04746
14	Isochlorogenic acid C	AMY2A	P04746
15	Scutellarin methylester	AMY2A	P04746
16	Viscidulin III	AMY2A	P04746
17	Emodin-8-β-D-glucoside	AMY2A	P04746
18	Baicalin	AMY2A	P04746
19	Salvianolic acid B	AMY2A	P04746
20	Dihydrobaicalin	AMY2A	P04746
21	Norwogonin 7-O-glucuronide	AMY2A	P04746
22	Salvianolic acid A	AMY2A	P04746
23	Chrysin-7-O-β-D-glucuronide	AMY2A	P04746
24	Oroxylin A 7-O-beta-D-glucuronide	AMY2A	P04746
25	5,7-dihydroxy-6-methoxyflavone 7-O-beta-D-glucuronide	AMY2A	P04746
26	Emodin glucoside	AMY2A	P04746
27	Wogonoside	AMY2A	P04746
29	Baicalein	AMY2A	P04746
30	8-methyl-5,7,4'-trihydroxyisoflavone	AMY2A	P04746
31	Astragaloside III	AMY2A	P04746
35	Astragaloside I	AMY2A	P04746
36	Emodin	AMY2A	P04746
1	Cryptochlorogenic acid	ANG	P03950
2	Chlorogenic acid	ANG	P03950
3	Amygdalin	ANG	P03950
4	Caffeic acid	ANG	P03950
5	Viscidulin I	ANG	P03950
6	Calycosin-7-glucoside	ANG	P03950
7	Polydatin	ANG	P03950
8	Chrysin 6-C-glucoside 8-C-arabinoside	ANG	P03950
9	Baicalein 7-O-beta-D-glucuronide	ANG	P03950
10	Scutellarin	ANG	P03950
11	Isochlorogenic acid A	ANG	P03950
12	Isochlorogenic acid B	ANG	P03950
13	5,4'-Dihydroxy-7-methoxyflavone	ANG	P03950
14	Isochlorogenic acid C	ANG	P03950
15	Scutellarin methylester	ANG	P03950
16	Viscidulin III	ANG	P03950
17	Emodin-8-β-D-glucoside	ANG	P03950
18	Baicalin	ANG	P03950
19	Salvianolic acid B	ANG	P03950
20	Dihydrobaicalin	ANG	P03950
21	Norwogonin 7-O-glucuronide	ANG	P03950
22	Salvianolic acid A	ANG	P03950
23	Chrysin-7-O-β-D-glucuronide	ANG	P03950
24	Oroxylin A 7-O-beta-D-glucuronide	ANG	P03950
25	5,7-dihydroxy-6-methoxyflavone 7-O-beta-D-glucuronide	ANG	P03950
26	Emodin glucoside	ANG	P03950
27	Wogonoside	ANG	P03950
28	Scutellarein	ANG	P03950
29	Baicalein	ANG	P03950
30	8-methyl-5,7,4'-trihydroxyisoflavone	ANG	P03950
31	Astragaloside III	ANG	P03950
35	Astragaloside I	ANG	P03950
36	Emodin	ANG	P03950
6	Calycosin-7-glucoside	ANXA5	P08758
7	Polydatin	ANXA5	P08758
8	Chrysin 6-C-glucoside 8-C-arabinoside	ANXA5	P08758
9	Baicalein 7-O-beta-D-glucuronide	ANXA5	P08758
10	Scutellarin	ANXA5	P08758
11	Isochlorogenic acid A	ANXA5	P08758
12	Isochlorogenic acid B	ANXA5	P08758
14	Isochlorogenic acid C	ANXA5	P08758
15	Scutellarin methylester	ANXA5	P08758
16	Viscidulin III	ANXA5	P08758
17	Emodin-8-β-D-glucoside	ANXA5	P08758
18	Baicalin	ANXA5	P08758
19	Salvianolic acid B	ANXA5	P08758
20	Dihydrobaicalin	ANXA5	P08758
21	Norwogonin 7-O-glucuronide	ANXA5	P08758
22	Salvianolic acid A	ANXA5	P08758
23	Chrysin-7-O-β-D-glucuronide	ANXA5	P08758
24	Oroxylin A 7-O-beta-D-glucuronide	ANXA5	P08758
25	5,7-dihydroxy-6-methoxyflavone 7-O-beta-D-glucuronide	ANXA5	P08758
26	Emodin glucoside	ANXA5	P08758
27	Wogonoside	ANXA5	P08758
30	8-methyl-5,7,4'-trihydroxyisoflavone	ANXA5	P08758
31	Astragaloside III	ANXA5	P08758
35	Astragaloside I	ANXA5	P08758
36	Emodin	ANXA5	P08758
3	Amygdalin	APAF1	O14727
4	Caffeic acid	APAF1	O14727
5	Viscidulin I	APAF1	O14727
13	5,4'-Dihydroxy-7-methoxyflavone	APAF1	O14727
28	Scutellarein	APAF1	O14727
36	Emodin	APAF1	O14727
1	Cryptochlorogenic acid	APCS	P02743
2	Chlorogenic acid	APCS	P02743
3	Amygdalin	APCS	P02743
6	Calycosin-7-glucoside	APCS	P02743
7	Polydatin	APCS	P02743
8	Chrysin 6-C-glucoside 8-C-arabinoside	APCS	P02743
9	Baicalein 7-O-beta-D-glucuronide	APCS	P02743
10	Scutellarin	APCS	P02743
11	Isochlorogenic acid A	APCS	P02743
12	Isochlorogenic acid B	APCS	P02743
14	Isochlorogenic acid C	APCS	P02743
15	Scutellarin methylester	APCS	P02743
17	Emodin-8-β-D-glucoside	APCS	P02743
18	Baicalin	APCS	P02743
19	Salvianolic acid B	APCS	P02743
20	Dihydrobaicalin	APCS	P02743
21	Norwogonin 7-O-glucuronide	APCS	P02743
22	Salvianolic acid A	APCS	P02743
23	Chrysin-7-O-β-D-glucuronide	APCS	P02743
24	Oroxylin A 7-O-beta-D-glucuronide	APCS	P02743
25	5,7-dihydroxy-6-methoxyflavone 7-O-beta-D-glucuronide	APCS	P02743
26	Emodin glucoside	APCS	P02743
27	Wogonoside	APCS	P02743
31	Astragaloside III	APCS	P02743
35	Astragaloside I	APCS	P02743
34	OroxylinA	APEX1	P27695
33	AstragalosideⅡ	APH1A	Q96BI3
33	AstragalosideⅡ	APH1B	Q8WW43
6	Calycosin-7-glucoside	APOA2	P02652
7	Polydatin	APOA2	P02652
8	Chrysin 6-C-glucoside 8-C-arabinoside	APOA2	P02652
13	5,4'-Dihydroxy-7-methoxyflavone	APOA2	P02652
16	Viscidulin III	APOA2	P02652
17	Emodin-8-β-D-glucoside	APOA2	P02652
19	Salvianolic acid B	APOA2	P02652
21	Norwogonin 7-O-glucuronide	APOA2	P02652
22	Salvianolic acid A	APOA2	P02652
23	Chrysin-7-O-β-D-glucuronide	APOA2	P02652
24	Oroxylin A 7-O-beta-D-glucuronide	APOA2	P02652
26	Emodin glucoside	APOA2	P02652
27	Wogonoside	APOA2	P02652
31	Astragaloside III	APOA2	P02652
35	Astragaloside I	APOA2	P02652
1	Cryptochlorogenic acid	APRT	P07741
2	Chlorogenic acid	APRT	P07741
3	Amygdalin	APRT	P07741
4	Caffeic acid	APRT	P07741
5	Viscidulin I	APRT	P07741
7	Polydatin	APRT	P07741
8	Chrysin 6-C-glucoside 8-C-arabinoside	APRT	P07741
9	Baicalein 7-O-beta-D-glucuronide	APRT	P07741
12	Isochlorogenic acid B	APRT	P07741
13	5,4'-Dihydroxy-7-methoxyflavone	APRT	P07741
14	Isochlorogenic acid C	APRT	P07741
15	Scutellarin methylester	APRT	P07741
16	Viscidulin III	APRT	P07741
21	Norwogonin 7-O-glucuronide	APRT	P07741
22	Salvianolic acid A	APRT	P07741
24	Oroxylin A 7-O-beta-D-glucuronide	APRT	P07741
25	5,7-dihydroxy-6-methoxyflavone 7-O-beta-D-glucuronide	APRT	P07741
27	Wogonoside	APRT	P07741
29	Baicalein	APRT	P07741
32	Wogonin	APRT	P07741
34	OroxylinA	APRT	P07741
35	Astragaloside I	APRT	P07741
36	Emodin	APRT	P07741
1	Cryptochlorogenic acid	AR	P10275
2	Chlorogenic acid	AR	P10275
3	Amygdalin	AR	P10275
4	Caffeic acid	AR	P10275
5	Viscidulin I	AR	P10275
6	Calycosin-7-glucoside	AR	P10275
7	Polydatin	AR	P10275
8	Chrysin 6-C-glucoside 8-C-arabinoside	AR	P10275
9	Baicalein 7-O-beta-D-glucuronide	AR	P10275
10	Scutellarin	AR	P10275
11	Isochlorogenic acid A	AR	P10275
12	Isochlorogenic acid B	AR	P10275
13	5,4'-Dihydroxy-7-methoxyflavone	AR	P10275
14	Isochlorogenic acid C	AR	P10275
15	Scutellarin methylester	AR	P10275
16	Viscidulin III	AR	P10275
17	Emodin-8-β-D-glucoside	AR	P10275
18	Baicalin	AR	P10275
19	Salvianolic acid B	AR	P10275
22	Salvianolic acid A	AR	P10275
24	Oroxylin A 7-O-beta-D-glucuronide	AR	P10275
29	Baicalein	AR	P10275
30	8-methyl-5,7,4'-trihydroxyisoflavone	AR	P10275
31	Astragaloside III	AR	P10275
36	Emodin	AR	P10275
1	Cryptochlorogenic acid	ARF1	P84077
2	Chlorogenic acid	ARF1	P84077
8	Chrysin 6-C-glucoside 8-C-arabinoside	ARF1	P84077
9	Baicalein 7-O-beta-D-glucuronide	ARF1	P84077
10	Scutellarin	ARF1	P84077
11	Isochlorogenic acid A	ARF1	P84077
12	Isochlorogenic acid B	ARF1	P84077
14	Isochlorogenic acid C	ARF1	P84077
18	Baicalin	ARF1	P84077
19	Salvianolic acid B	ARF1	P84077
20	Dihydrobaicalin	ARF1	P84077
21	Norwogonin 7-O-glucuronide	ARF1	P84077
22	Salvianolic acid A	ARF1	P84077
23	Chrysin-7-O-β-D-glucuronide	ARF1	P84077
24	Oroxylin A 7-O-beta-D-glucuronide	ARF1	P84077
25	5,7-dihydroxy-6-methoxyflavone 7-O-beta-D-glucuronide	ARF1	P84077
27	Wogonoside	ARF1	P84077
31	Astragaloside III	ARF1	P84077
32	Wogonin	ARF1	P84077
34	OroxylinA	ARF1	P84077
1	Cryptochlorogenic acid	ARF4	P18085
2	Chlorogenic acid	ARF4	P18085
3	Amygdalin	ARF4	P18085
5	Viscidulin I	ARF4	P18085
11	Isochlorogenic acid A	ARF4	P18085
12	Isochlorogenic acid B	ARF4	P18085
13	5,4'-Dihydroxy-7-methoxyflavone	ARF4	P18085
14	Isochlorogenic acid C	ARF4	P18085
23	Chrysin-7-O-β-D-glucuronide	ARF4	P18085
27	Wogonoside	ARF4	P18085
32	Wogonin	ARF6	P62330
34	OroxylinA	ARF6	P62330
1	Cryptochlorogenic acid	ARG1	P05089
2	Chlorogenic acid	ARG1	P05089
5	Viscidulin I	ARG1	P05089
11	Isochlorogenic acid A	ARG1	P05089
13	5,4'-Dihydroxy-7-methoxyflavone	ARG1	P05089
16	Viscidulin III	ARG1	P05089
28	Scutellarein	ARG1	P05089
29	Baicalein	ARG1	P05089
30	8-methyl-5,7,4'-trihydroxyisoflavone	ARG1	P05089
1	Cryptochlorogenic acid	ARG2	P78540
2	Chlorogenic acid	ARG2	P78540
3	Amygdalin	ARG2	P78540
4	Caffeic acid	ARG2	P78540
5	Viscidulin I	ARG2	P78540
7	Polydatin	ARG2	P78540
8	Chrysin 6-C-glucoside 8-C-arabinoside	ARG2	P78540
9	Baicalein 7-O-beta-D-glucuronide	ARG2	P78540
10	Scutellarin	ARG2	P78540
12	Isochlorogenic acid B	ARG2	P78540
14	Isochlorogenic acid C	ARG2	P78540
15	Scutellarin methylester	ARG2	P78540
16	Viscidulin III	ARG2	P78540
17	Emodin-8-β-D-glucoside	ARG2	P78540
20	Dihydrobaicalin	ARG2	P78540
22	Salvianolic acid A	ARG2	P78540
28	Scutellarein	ARG2	P78540
29	Baicalein	ARG2	P78540
35	Astragaloside I	ARG2	P78540
36	Emodin	ARG2	P78540
1	Cryptochlorogenic acid	ARHGAP1	Q07960
2	Chlorogenic acid	ARHGAP1	Q07960
3	Amygdalin	ARHGAP1	Q07960
4	Caffeic acid	ARHGAP1	Q07960
5	Viscidulin I	ARHGAP1	Q07960
6	Calycosin-7-glucoside	ARHGAP1	Q07960
7	Polydatin	ARHGAP1	Q07960
8	Chrysin 6-C-glucoside 8-C-arabinoside	ARHGAP1	Q07960
9	Baicalein 7-O-beta-D-glucuronide	ARHGAP1	Q07960
10	Scutellarin	ARHGAP1	Q07960
11	Isochlorogenic acid A	ARHGAP1	Q07960
12	Isochlorogenic acid B	ARHGAP1	Q07960
13	5,4'-Dihydroxy-7-methoxyflavone	ARHGAP1	Q07960
14	Isochlorogenic acid C	ARHGAP1	Q07960
15	Scutellarin methylester	ARHGAP1	Q07960
16	Viscidulin III	ARHGAP1	Q07960
17	Emodin-8-β-D-glucoside	ARHGAP1	Q07960
18	Baicalin	ARHGAP1	Q07960
19	Salvianolic acid B	ARHGAP1	Q07960
20	Dihydrobaicalin	ARHGAP1	Q07960
21	Norwogonin 7-O-glucuronide	ARHGAP1	Q07960
22	Salvianolic acid A	ARHGAP1	Q07960
23	Chrysin-7-O-β-D-glucuronide	ARHGAP1	Q07960
24	Oroxylin A 7-O-beta-D-glucuronide	ARHGAP1	Q07960
25	5,7-dihydroxy-6-methoxyflavone 7-O-beta-D-glucuronide	ARHGAP1	Q07960
26	Emodin glucoside	ARHGAP1	Q07960
27	Wogonoside	ARHGAP1	Q07960
29	Baicalein	ARHGAP1	Q07960
1	Cryptochlorogenic acid	ARL5A	Q9Y689
2	Chlorogenic acid	ARL5A	Q9Y689
3	Amygdalin	ARL5A	Q9Y689
4	Caffeic acid	ARL5A	Q9Y689
5	Viscidulin I	ARL5A	Q9Y689
13	5,4'-Dihydroxy-7-methoxyflavone	ARL5A	Q9Y689
16	Viscidulin III	ARL5A	Q9Y689
28	Scutellarein	ARL5A	Q9Y689
29	Baicalein	ARL5A	Q9Y689
30	8-methyl-5,7,4'-trihydroxyisoflavone	ARL5A	Q9Y689
4	Caffeic acid	ARL5B	Q96KC2
13	5,4'-Dihydroxy-7-methoxyflavone	ARL5B	Q96KC2
15	Scutellarin methylester	ARL5B	Q96KC2
28	Scutellarein	ARL5B	Q96KC2
36	Emodin	ARL5B	Q96KC2
32	Wogonin	ARPC1B	O15143
32	Wogonin	ARPC2	O15144
32	Wogonin	ARPC3	O15145
32	Wogonin	ARPC4	P59998
1	Cryptochlorogenic acid	ARSA	P15289
2	Chlorogenic acid	ARSA	P15289
5	Viscidulin I	ARSA	P15289
7	Polydatin	ARSA	P15289
8	Chrysin 6-C-glucoside 8-C-arabinoside	ARSA	P15289
9	Baicalein 7-O-beta-D-glucuronide	ARSA	P15289
10	Scutellarin	ARSA	P15289
11	Isochlorogenic acid A	ARSA	P15289
12	Isochlorogenic acid B	ARSA	P15289
14	Isochlorogenic acid C	ARSA	P15289
15	Scutellarin methylester	ARSA	P15289
16	Viscidulin III	ARSA	P15289
17	Emodin-8-β-D-glucoside	ARSA	P15289
18	Baicalin	ARSA	P15289
19	Salvianolic acid B	ARSA	P15289
20	Dihydrobaicalin	ARSA	P15289
21	Norwogonin 7-O-glucuronide	ARSA	P15289
22	Salvianolic acid A	ARSA	P15289
23	Chrysin-7-O-β-D-glucuronide	ARSA	P15289
24	Oroxylin A 7-O-beta-D-glucuronide	ARSA	P15289
25	5,7-dihydroxy-6-methoxyflavone 7-O-beta-D-glucuronide	ARSA	P15289
27	Wogonoside	ARSA	P15289
29	Baicalein	ARSA	P15289
32	Wogonin	ASL	P04424
34	OroxylinA	ASL	P04424
2	Chlorogenic acid	ATIC	P31939
3	Amygdalin	ATIC	P31939
4	Caffeic acid	ATIC	P31939
5	Viscidulin I	ATIC	P31939
13	5,4'-Dihydroxy-7-methoxyflavone	ATIC	P31939
15	Scutellarin methylester	ATIC	P31939
16	Viscidulin III	ATIC	P31939
18	Baicalin	ATIC	P31939
21	Norwogonin 7-O-glucuronide	ATIC	P31939
27	Wogonoside	ATIC	P31939
29	Baicalein	ATIC	P31939
30	8-methyl-5,7,4'-trihydroxyisoflavone	ATIC	P31939
32	Wogonin	ATIC	P31939
34	OroxylinA	ATIC	P31939
35	Astragaloside I	ATIC	P31939
36	Emodin	ATIC	P31939
1	Cryptochlorogenic acid	ATOX1	O00244
2	Chlorogenic acid	ATOX1	O00244
3	Amygdalin	ATOX1	O00244
5	Viscidulin I	ATOX1	O00244
6	Calycosin-7-glucoside	ATOX1	O00244
7	Polydatin	ATOX1	O00244
8	Chrysin 6-C-glucoside 8-C-arabinoside	ATOX1	O00244
9	Baicalein 7-O-beta-D-glucuronide	ATOX1	O00244
10	Scutellarin	ATOX1	O00244
11	Isochlorogenic acid A	ATOX1	O00244
12	Isochlorogenic acid B	ATOX1	O00244
14	Isochlorogenic acid C	ATOX1	O00244
15	Scutellarin methylester	ATOX1	O00244
16	Viscidulin III	ATOX1	O00244
17	Emodin-8-β-D-glucoside	ATOX1	O00244
18	Baicalin	ATOX1	O00244
19	Salvianolic acid B	ATOX1	O00244
20	Dihydrobaicalin	ATOX1	O00244
21	Norwogonin 7-O-glucuronide	ATOX1	O00244
22	Salvianolic acid A	ATOX1	O00244
23	Chrysin-7-O-β-D-glucuronide	ATOX1	O00244
24	Oroxylin A 7-O-beta-D-glucuronide	ATOX1	O00244
25	5,7-dihydroxy-6-methoxyflavone 7-O-beta-D-glucuronide	ATOX1	O00244
26	Emodin glucoside	ATOX1	O00244
27	Wogonoside	ATOX1	O00244
29	Baicalein	ATOX1	O00244
30	8-methyl-5,7,4'-trihydroxyisoflavone	ATOX1	O00244
31	Astragaloside III	ATOX1	O00244
35	Astragaloside I	ATOX1	O00244
32	Wogonin	ATP1A1	P05023
34	OroxylinA	ATP1A1	P05023
1	Cryptochlorogenic acid	AURKA	O14965
2	Chlorogenic acid	AURKA	O14965
3	Amygdalin	AURKA	O14965
4	Caffeic acid	AURKA	O14965
5	Viscidulin I	AURKA	O14965
6	Calycosin-7-glucoside	AURKA	O14965
7	Polydatin	AURKA	O14965
8	Chrysin 6-C-glucoside 8-C-arabinoside	AURKA	O14965
9	Baicalein 7-O-beta-D-glucuronide	AURKA	O14965
10	Scutellarin	AURKA	O14965
11	Isochlorogenic acid A	AURKA	O14965
12	Isochlorogenic acid B	AURKA	O14965
14	Isochlorogenic acid C	AURKA	O14965
15	Scutellarin methylester	AURKA	O14965
16	Viscidulin III	AURKA	O14965
17	Emodin-8-β-D-glucoside	AURKA	O14965
18	Baicalin	AURKA	O14965
19	Salvianolic acid B	AURKA	O14965
20	Dihydrobaicalin	AURKA	O14965
21	Norwogonin 7-O-glucuronide	AURKA	O14965
22	Salvianolic acid A	AURKA	O14965
23	Chrysin-7-O-β-D-glucuronide	AURKA	O14965
24	Oroxylin A 7-O-beta-D-glucuronide	AURKA	O14965
25	5,7-dihydroxy-6-methoxyflavone 7-O-beta-D-glucuronide	AURKA	O14965
27	Wogonoside	AURKA	O14965
28	Scutellarein	AURKA	O14965
30	8-methyl-5,7,4'-trihydroxyisoflavone	AURKA	O14965
31	Astragaloside III	AURKA	O14965
35	Astragaloside I	AURKA	O14965
36	Emodin	AURKA	O14965
1	Cryptochlorogenic acid	AZGP1	P25311
2	Chlorogenic acid	AZGP1	P25311
3	Amygdalin	AZGP1	P25311
6	Calycosin-7-glucoside	AZGP1	P25311
7	Polydatin	AZGP1	P25311
8	Chrysin 6-C-glucoside 8-C-arabinoside	AZGP1	P25311
9	Baicalein 7-O-beta-D-glucuronide	AZGP1	P25311
10	Scutellarin	AZGP1	P25311
11	Isochlorogenic acid A	AZGP1	P25311
12	Isochlorogenic acid B	AZGP1	P25311
14	Isochlorogenic acid C	AZGP1	P25311
15	Scutellarin methylester	AZGP1	P25311
17	Emodin-8-β-D-glucoside	AZGP1	P25311
18	Baicalin	AZGP1	P25311
19	Salvianolic acid B	AZGP1	P25311
20	Dihydrobaicalin	AZGP1	P25311
21	Norwogonin 7-O-glucuronide	AZGP1	P25311
22	Salvianolic acid A	AZGP1	P25311
23	Chrysin-7-O-β-D-glucuronide	AZGP1	P25311
24	Oroxylin A 7-O-beta-D-glucuronide	AZGP1	P25311
25	5,7-dihydroxy-6-methoxyflavone 7-O-beta-D-glucuronide	AZGP1	P25311
27	Wogonoside	AZGP1	P25311
28	Scutellarein	AZGP1	P25311
31	Astragaloside III	AZGP1	P25311
35	Astragaloside I	AZGP1	P25311
1	Cryptochlorogenic acid	B3GAT1	Q9P2W7
2	Chlorogenic acid	B3GAT1	Q9P2W7
3	Amygdalin	B3GAT1	Q9P2W7
5	Viscidulin I	B3GAT1	Q9P2W7
6	Calycosin-7-glucoside	B3GAT1	Q9P2W7
7	Polydatin	B3GAT1	Q9P2W7
8	Chrysin 6-C-glucoside 8-C-arabinoside	B3GAT1	Q9P2W7
9	Baicalein 7-O-beta-D-glucuronide	B3GAT1	Q9P2W7
10	Scutellarin	B3GAT1	Q9P2W7
11	Isochlorogenic acid A	B3GAT1	Q9P2W7
12	Isochlorogenic acid B	B3GAT1	Q9P2W7
14	Isochlorogenic acid C	B3GAT1	Q9P2W7
15	Scutellarin methylester	B3GAT1	Q9P2W7
16	Viscidulin III	B3GAT1	Q9P2W7
17	Emodin-8-β-D-glucoside	B3GAT1	Q9P2W7
18	Baicalin	B3GAT1	Q9P2W7
19	Salvianolic acid B	B3GAT1	Q9P2W7
20	Dihydrobaicalin	B3GAT1	Q9P2W7
21	Norwogonin 7-O-glucuronide	B3GAT1	Q9P2W7
22	Salvianolic acid A	B3GAT1	Q9P2W7
23	Chrysin-7-O-β-D-glucuronide	B3GAT1	Q9P2W7
24	Oroxylin A 7-O-beta-D-glucuronide	B3GAT1	Q9P2W7
25	5,7-dihydroxy-6-methoxyflavone 7-O-beta-D-glucuronide	B3GAT1	Q9P2W7
26	Emodin glucoside	B3GAT1	Q9P2W7
27	Wogonoside	B3GAT1	Q9P2W7
31	Astragaloside III	B3GAT1	Q9P2W7
35	Astragaloside I	B3GAT1	Q9P2W7
32	Wogonin	B4GALT1	P15291
1	Cryptochlorogenic acid	BACE1	P56817
2	Chlorogenic acid	BACE1	P56817
4	Caffeic acid	BACE1	P56817
5	Viscidulin I	BACE1	P56817
6	Calycosin-7-glucoside	BACE1	P56817
7	Polydatin	BACE1	P56817
8	Chrysin 6-C-glucoside 8-C-arabinoside	BACE1	P56817
9	Baicalein 7-O-beta-D-glucuronide	BACE1	P56817
10	Scutellarin	BACE1	P56817
11	Isochlorogenic acid A	BACE1	P56817
12	Isochlorogenic acid B	BACE1	P56817
14	Isochlorogenic acid C	BACE1	P56817
15	Scutellarin methylester	BACE1	P56817
16	Viscidulin III	BACE1	P56817
17	Emodin-8-β-D-glucoside	BACE1	P56817
18	Baicalin	BACE1	P56817
19	Salvianolic acid B	BACE1	P56817
20	Dihydrobaicalin	BACE1	P56817
21	Norwogonin 7-O-glucuronide	BACE1	P56817
22	Salvianolic acid A	BACE1	P56817
23	Chrysin-7-O-β-D-glucuronide	BACE1	P56817
24	Oroxylin A 7-O-beta-D-glucuronide	BACE1	P56817
25	5,7-dihydroxy-6-methoxyflavone 7-O-beta-D-glucuronide	BACE1	P56817
26	Emodin glucoside	BACE1	P56817
27	Wogonoside	BACE1	P56817
28	Scutellarein	BACE1	P56817
29	Baicalein	BACE1	P56817
30	8-methyl-5,7,4'-trihydroxyisoflavone	BACE1	P56817
31	Astragaloside III	BACE1	P56817
35	Astragaloside I	BACE1	P56817
1	Cryptochlorogenic acid	BAG1	Q99933
2	Chlorogenic acid	BAG1	Q99933
3	Amygdalin	BAG1	Q99933
6	Calycosin-7-glucoside	BAG1	Q99933
7	Polydatin	BAG1	Q99933
8	Chrysin 6-C-glucoside 8-C-arabinoside	BAG1	Q99933
9	Baicalein 7-O-beta-D-glucuronide	BAG1	Q99933
10	Scutellarin	BAG1	Q99933
11	Isochlorogenic acid A	BAG1	Q99933
12	Isochlorogenic acid B	BAG1	Q99933
14	Isochlorogenic acid C	BAG1	Q99933
15	Scutellarin methylester	BAG1	Q99933
16	Viscidulin III	BAG1	Q99933
17	Emodin-8-β-D-glucoside	BAG1	Q99933
18	Baicalin	BAG1	Q99933
20	Dihydrobaicalin	BAG1	Q99933
21	Norwogonin 7-O-glucuronide	BAG1	Q99933
23	Chrysin-7-O-β-D-glucuronide	BAG1	Q99933
24	Oroxylin A 7-O-beta-D-glucuronide	BAG1	Q99933
25	5,7-dihydroxy-6-methoxyflavone 7-O-beta-D-glucuronide	BAG1	Q99933
26	Emodin glucoside	BAG1	Q99933
27	Wogonoside	BAG1	Q99933
28	Scutellarein	BAG1	Q99933
31	Astragaloside III	BAG1	Q99933
1	Cryptochlorogenic acid	BCAT2	O15382
2	Chlorogenic acid	BCAT2	O15382
3	Amygdalin	BCAT2	O15382
4	Caffeic acid	BCAT2	O15382
5	Viscidulin I	BCAT2	O15382
6	Calycosin-7-glucoside	BCAT2	O15382
7	Polydatin	BCAT2	O15382
8	Chrysin 6-C-glucoside 8-C-arabinoside	BCAT2	O15382
9	Baicalein 7-O-beta-D-glucuronide	BCAT2	O15382
10	Scutellarin	BCAT2	O15382
11	Isochlorogenic acid A	BCAT2	O15382
12	Isochlorogenic acid B	BCAT2	O15382
13	5,4'-Dihydroxy-7-methoxyflavone	BCAT2	O15382
14	Isochlorogenic acid C	BCAT2	O15382
15	Scutellarin methylester	BCAT2	O15382
16	Viscidulin III	BCAT2	O15382
18	Baicalin	BCAT2	O15382
19	Salvianolic acid B	BCAT2	O15382
20	Dihydrobaicalin	BCAT2	O15382
21	Norwogonin 7-O-glucuronide	BCAT2	O15382
22	Salvianolic acid A	BCAT2	O15382
23	Chrysin-7-O-β-D-glucuronide	BCAT2	O15382
24	Oroxylin A 7-O-beta-D-glucuronide	BCAT2	O15382
25	5,7-dihydroxy-6-methoxyflavone 7-O-beta-D-glucuronide	BCAT2	O15382
26	Emodin glucoside	BCAT2	O15382
27	Wogonoside	BCAT2	O15382
28	Scutellarein	BCAT2	O15382
29	Baicalein	BCAT2	O15382
30	8-methyl-5,7,4'-trihydroxyisoflavone	BCAT2	O15382
31	Astragaloside III	BCAT2	O15382
35	Astragaloside I	BCAT2	O15382
36	Emodin	BCAT2	O15382
1	Cryptochlorogenic acid	BCHE	P06276
2	Chlorogenic acid	BCHE	P06276
3	Amygdalin	BCHE	P06276
5	Viscidulin I	BCHE	P06276
6	Calycosin-7-glucoside	BCHE	P06276
7	Polydatin	BCHE	P06276
8	Chrysin 6-C-glucoside 8-C-arabinoside	BCHE	P06276
9	Baicalein 7-O-beta-D-glucuronide	BCHE	P06276
10	Scutellarin	BCHE	P06276
11	Isochlorogenic acid A	BCHE	P06276
12	Isochlorogenic acid B	BCHE	P06276
13	5,4'-Dihydroxy-7-methoxyflavone	BCHE	P06276
14	Isochlorogenic acid C	BCHE	P06276
15	Scutellarin methylester	BCHE	P06276
16	Viscidulin III	BCHE	P06276
17	Emodin-8-β-D-glucoside	BCHE	P06276
18	Baicalin	BCHE	P06276
19	Salvianolic acid B	BCHE	P06276
20	Dihydrobaicalin	BCHE	P06276
21	Norwogonin 7-O-glucuronide	BCHE	P06276
22	Salvianolic acid A	BCHE	P06276
23	Chrysin-7-O-β-D-glucuronide	BCHE	P06276
24	Oroxylin A 7-O-beta-D-glucuronide	BCHE	P06276
25	5,7-dihydroxy-6-methoxyflavone 7-O-beta-D-glucuronide	BCHE	P06276
26	Emodin glucoside	BCHE	P06276
27	Wogonoside	BCHE	P06276
28	Scutellarein	BCHE	P06276
29	Baicalein	BCHE	P06276
30	8-methyl-5,7,4'-trihydroxyisoflavone	BCHE	P06276
31	Astragaloside III	BCHE	P06276
36	Emodin	BCHE	P06276
5	Viscidulin I	BCL2L1	Q07817
29	Baicalein	BCL2L1	Q07817
30	8-methyl-5,7,4'-trihydroxyisoflavone	BCL2L1	Q07817
33	AstragalosideⅡ	BCL2L1	Q07817
1	Cryptochlorogenic acid	BHMT	Q93088
2	Chlorogenic acid	BHMT	Q93088
5	Viscidulin I	BHMT	Q93088
6	Calycosin-7-glucoside	BHMT	Q93088
11	Isochlorogenic acid A	BHMT	Q93088
12	Isochlorogenic acid B	BHMT	Q93088
13	5,4'-Dihydroxy-7-methoxyflavone	BHMT	Q93088
14	Isochlorogenic acid C	BHMT	Q93088
15	Scutellarin methylester	BHMT	Q93088
16	Viscidulin III	BHMT	Q93088
17	Emodin-8-β-D-glucoside	BHMT	Q93088
23	Chrysin-7-O-β-D-glucuronide	BHMT	Q93088
26	Emodin glucoside	BHMT	Q93088
29	Baicalein	BHMT	Q93088
30	8-methyl-5,7,4'-trihydroxyisoflavone	BHMT	Q93088
36	Emodin	BHMT	Q93088
1	Cryptochlorogenic acid	BIRC7	Q96CA5
2	Chlorogenic acid	BIRC7	Q96CA5
3	Amygdalin	BIRC7	Q96CA5
4	Caffeic acid	BIRC7	Q96CA5
5	Viscidulin I	BIRC7	Q96CA5
6	Calycosin-7-glucoside	BIRC7	Q96CA5
7	Polydatin	BIRC7	Q96CA5
8	Chrysin 6-C-glucoside 8-C-arabinoside	BIRC7	Q96CA5
9	Baicalein 7-O-beta-D-glucuronide	BIRC7	Q96CA5
10	Scutellarin	BIRC7	Q96CA5
11	Isochlorogenic acid A	BIRC7	Q96CA5
12	Isochlorogenic acid B	BIRC7	Q96CA5
13	5,4'-Dihydroxy-7-methoxyflavone	BIRC7	Q96CA5
14	Isochlorogenic acid C	BIRC7	Q96CA5
15	Scutellarin methylester	BIRC7	Q96CA5
16	Viscidulin III	BIRC7	Q96CA5
17	Emodin-8-β-D-glucoside	BIRC7	Q96CA5
18	Baicalin	BIRC7	Q96CA5
19	Salvianolic acid B	BIRC7	Q96CA5
20	Dihydrobaicalin	BIRC7	Q96CA5
21	Norwogonin 7-O-glucuronide	BIRC7	Q96CA5
22	Salvianolic acid A	BIRC7	Q96CA5
23	Chrysin-7-O-β-D-glucuronide	BIRC7	Q96CA5
24	Oroxylin A 7-O-beta-D-glucuronide	BIRC7	Q96CA5
25	5,7-dihydroxy-6-methoxyflavone 7-O-beta-D-glucuronide	BIRC7	Q96CA5
26	Emodin glucoside	BIRC7	Q96CA5
27	Wogonoside	BIRC7	Q96CA5
28	Scutellarein	BIRC7	Q96CA5
29	Baicalein	BIRC7	Q96CA5
30	8-methyl-5,7,4'-trihydroxyisoflavone	BIRC7	Q96CA5
31	Astragaloside III	BIRC7	Q96CA5
35	Astragaloside I	BIRC7	Q96CA5
36	Emodin	BIRC7	Q96CA5
1	Cryptochlorogenic acid	BLVRB	P30043
6	Calycosin-7-glucoside	BLVRB	P30043
7	Polydatin	BLVRB	P30043
11	Isochlorogenic acid A	BLVRB	P30043
12	Isochlorogenic acid B	BLVRB	P30043
14	Isochlorogenic acid C	BLVRB	P30043
15	Scutellarin methylester	BLVRB	P30043
16	Viscidulin III	BLVRB	P30043
17	Emodin-8-β-D-glucoside	BLVRB	P30043
18	Baicalin	BLVRB	P30043
19	Salvianolic acid B	BLVRB	P30043
20	Dihydrobaicalin	BLVRB	P30043
22	Salvianolic acid A	BLVRB	P30043
23	Chrysin-7-O-β-D-glucuronide	BLVRB	P30043
24	Oroxylin A 7-O-beta-D-glucuronide	BLVRB	P30043
25	5,7-dihydroxy-6-methoxyflavone 7-O-beta-D-glucuronide	BLVRB	P30043
26	Emodin glucoside	BLVRB	P30043
30	8-methyl-5,7,4'-trihydroxyisoflavone	BLVRB	P30043
31	Astragaloside III	BLVRB	P30043
35	Astragaloside I	BLVRB	P30043
36	Emodin	BLVRB	P30043
17	Emodin-8-β-D-glucoside	BMP2	P12643
31	Astragaloside III	BMP2	P12643
35	Astragaloside I	BMP2	P12643
1	Cryptochlorogenic acid	BMP7	P18075
2	Chlorogenic acid	BMP7	P18075
3	Amygdalin	BMP7	P18075
4	Caffeic acid	BMP7	P18075
6	Calycosin-7-glucoside	BMP7	P18075
7	Polydatin	BMP7	P18075
8	Chrysin 6-C-glucoside 8-C-arabinoside	BMP7	P18075
9	Baicalein 7-O-beta-D-glucuronide	BMP7	P18075
10	Scutellarin	BMP7	P18075
11	Isochlorogenic acid A	BMP7	P18075
12	Isochlorogenic acid B	BMP7	P18075
14	Isochlorogenic acid C	BMP7	P18075
15	Scutellarin methylester	BMP7	P18075
16	Viscidulin III	BMP7	P18075
17	Emodin-8-β-D-glucoside	BMP7	P18075
18	Baicalin	BMP7	P18075
19	Salvianolic acid B	BMP7	P18075
20	Dihydrobaicalin	BMP7	P18075
21	Norwogonin 7-O-glucuronide	BMP7	P18075
22	Salvianolic acid A	BMP7	P18075
23	Chrysin-7-O-β-D-glucuronide	BMP7	P18075
24	Oroxylin A 7-O-beta-D-glucuronide	BMP7	P18075
25	5,7-dihydroxy-6-methoxyflavone 7-O-beta-D-glucuronide	BMP7	P18075
26	Emodin glucoside	BMP7	P18075
27	Wogonoside	BMP7	P18075
35	Astragaloside I	BMP7	P18075
22	Salvianolic acid A	BPI	P17213
2	Chlorogenic acid	BRAF	P15056
3	Amygdalin	BRAF	P15056
4	Caffeic acid	BRAF	P15056
5	Viscidulin I	BRAF	P15056
6	Calycosin-7-glucoside	BRAF	P15056
7	Polydatin	BRAF	P15056
9	Baicalein 7-O-beta-D-glucuronide	BRAF	P15056
10	Scutellarin	BRAF	P15056
11	Isochlorogenic acid A	BRAF	P15056
12	Isochlorogenic acid B	BRAF	P15056
13	5,4'-Dihydroxy-7-methoxyflavone	BRAF	P15056
14	Isochlorogenic acid C	BRAF	P15056
15	Scutellarin methylester	BRAF	P15056
16	Viscidulin III	BRAF	P15056
18	Baicalin	BRAF	P15056
19	Salvianolic acid B	BRAF	P15056
20	Dihydrobaicalin	BRAF	P15056
21	Norwogonin 7-O-glucuronide	BRAF	P15056
22	Salvianolic acid A	BRAF	P15056
23	Chrysin-7-O-β-D-glucuronide	BRAF	P15056
24	Oroxylin A 7-O-beta-D-glucuronide	BRAF	P15056
25	5,7-dihydroxy-6-methoxyflavone 7-O-beta-D-glucuronide	BRAF	P15056
26	Emodin glucoside	BRAF	P15056
27	Wogonoside	BRAF	P15056
29	Baicalein	BRAF	P15056
30	8-methyl-5,7,4'-trihydroxyisoflavone	BRAF	P15056
31	Astragaloside III	BRAF	P15056
35	Astragaloside I	BRAF	P15056
36	Emodin	BRAF	P15056
1	Cryptochlorogenic acid	BST1	Q10588
2	Chlorogenic acid	BST1	Q10588
3	Amygdalin	BST1	Q10588
4	Caffeic acid	BST1	Q10588
5	Viscidulin I	BST1	Q10588
6	Calycosin-7-glucoside	BST1	Q10588
7	Polydatin	BST1	Q10588
8	Chrysin 6-C-glucoside 8-C-arabinoside	BST1	Q10588
9	Baicalein 7-O-beta-D-glucuronide	BST1	Q10588
10	Scutellarin	BST1	Q10588
11	Isochlorogenic acid A	BST1	Q10588
12	Isochlorogenic acid B	BST1	Q10588
14	Isochlorogenic acid C	BST1	Q10588
15	Scutellarin methylester	BST1	Q10588
16	Viscidulin III	BST1	Q10588
17	Emodin-8-β-D-glucoside	BST1	Q10588
18	Baicalin	BST1	Q10588
19	Salvianolic acid B	BST1	Q10588
20	Dihydrobaicalin	BST1	Q10588
21	Norwogonin 7-O-glucuronide	BST1	Q10588
22	Salvianolic acid A	BST1	Q10588
23	Chrysin-7-O-β-D-glucuronide	BST1	Q10588
24	Oroxylin A 7-O-beta-D-glucuronide	BST1	Q10588
25	5,7-dihydroxy-6-methoxyflavone 7-O-beta-D-glucuronide	BST1	Q10588
26	Emodin glucoside	BST1	Q10588
27	Wogonoside	BST1	Q10588
28	Scutellarein	BST1	Q10588
29	Baicalein	BST1	Q10588
30	8-methyl-5,7,4'-trihydroxyisoflavone	BST1	Q10588
31	Astragaloside III	BST1	Q10588
32	Wogonin	BST1	Q10588
34	OroxylinA	BST1	Q10588
35	Astragaloside I	BST1	Q10588
36	Emodin	BST1	Q10588
3	Amygdalin	BTK	Q06187
4	Caffeic acid	BTK	Q06187
5	Viscidulin I	BTK	Q06187
13	5,4'-Dihydroxy-7-methoxyflavone	BTK	Q06187
17	Emodin-8-β-D-glucoside	BTK	Q06187
28	Scutellarein	BTK	Q06187
36	Emodin	BTK	Q06187
1	Cryptochlorogenic acid	C1R	P00736
3	Amygdalin	C1R	P00736
5	Viscidulin I	C1R	P00736
7	Polydatin	C1R	P00736
8	Chrysin 6-C-glucoside 8-C-arabinoside	C1R	P00736
9	Baicalein 7-O-beta-D-glucuronide	C1R	P00736
10	Scutellarin	C1R	P00736
11	Isochlorogenic acid A	C1R	P00736
12	Isochlorogenic acid B	C1R	P00736
14	Isochlorogenic acid C	C1R	P00736
15	Scutellarin methylester	C1R	P00736
16	Viscidulin III	C1R	P00736
17	Emodin-8-β-D-glucoside	C1R	P00736
18	Baicalin	C1R	P00736
19	Salvianolic acid B	C1R	P00736
20	Dihydrobaicalin	C1R	P00736
21	Norwogonin 7-O-glucuronide	C1R	P00736
22	Salvianolic acid A	C1R	P00736
23	Chrysin-7-O-β-D-glucuronide	C1R	P00736
24	Oroxylin A 7-O-beta-D-glucuronide	C1R	P00736
25	5,7-dihydroxy-6-methoxyflavone 7-O-beta-D-glucuronide	C1R	P00736
27	Wogonoside	C1R	P00736
30	8-methyl-5,7,4'-trihydroxyisoflavone	C1R	P00736
1	Cryptochlorogenic acid	C1S	P09871
2	Chlorogenic acid	C1S	P09871
3	Amygdalin	C1S	P09871
5	Viscidulin I	C1S	P09871
6	Calycosin-7-glucoside	C1S	P09871
7	Polydatin	C1S	P09871
8	Chrysin 6-C-glucoside 8-C-arabinoside	C1S	P09871
9	Baicalein 7-O-beta-D-glucuronide	C1S	P09871
10	Scutellarin	C1S	P09871
11	Isochlorogenic acid A	C1S	P09871
12	Isochlorogenic acid B	C1S	P09871
14	Isochlorogenic acid C	C1S	P09871
15	Scutellarin methylester	C1S	P09871
16	Viscidulin III	C1S	P09871
17	Emodin-8-β-D-glucoside	C1S	P09871
18	Baicalin	C1S	P09871
19	Salvianolic acid B	C1S	P09871
20	Dihydrobaicalin	C1S	P09871
21	Norwogonin 7-O-glucuronide	C1S	P09871
22	Salvianolic acid A	C1S	P09871
23	Chrysin-7-O-β-D-glucuronide	C1S	P09871
24	Oroxylin A 7-O-beta-D-glucuronide	C1S	P09871
25	5,7-dihydroxy-6-methoxyflavone 7-O-beta-D-glucuronide	C1S	P09871
26	Emodin glucoside	C1S	P09871
27	Wogonoside	C1S	P09871
28	Scutellarein	C1S	P09871
31	Astragaloside III	C1S	P09871
35	Astragaloside I	C1S	P09871
1	Cryptochlorogenic acid	C8G	P07360
2	Chlorogenic acid	C8G	P07360
3	Amygdalin	C8G	P07360
4	Caffeic acid	C8G	P07360
6	Calycosin-7-glucoside	C8G	P07360
7	Polydatin	C8G	P07360
9	Baicalein 7-O-beta-D-glucuronide	C8G	P07360
10	Scutellarin	C8G	P07360
11	Isochlorogenic acid A	C8G	P07360
12	Isochlorogenic acid B	C8G	P07360
14	Isochlorogenic acid C	C8G	P07360
15	Scutellarin methylester	C8G	P07360
17	Emodin-8-β-D-glucoside	C8G	P07360
18	Baicalin	C8G	P07360
19	Salvianolic acid B	C8G	P07360
20	Dihydrobaicalin	C8G	P07360
21	Norwogonin 7-O-glucuronide	C8G	P07360
22	Salvianolic acid A	C8G	P07360
23	Chrysin-7-O-β-D-glucuronide	C8G	P07360
24	Oroxylin A 7-O-beta-D-glucuronide	C8G	P07360
25	5,7-dihydroxy-6-methoxyflavone 7-O-beta-D-glucuronide	C8G	P07360
26	Emodin glucoside	C8G	P07360
27	Wogonoside	C8G	P07360
29	Baicalein	C8G	P07360
31	Astragaloside III	C8G	P07360
35	Astragaloside I	C8G	P07360
1	Cryptochlorogenic acid	CA1	P00915
2	Chlorogenic acid	CA1	P00915
3	Amygdalin	CA1	P00915
5	Viscidulin I	CA1	P00915
6	Calycosin-7-glucoside	CA1	P00915
7	Polydatin	CA1	P00915
8	Chrysin 6-C-glucoside 8-C-arabinoside	CA1	P00915
9	Baicalein 7-O-beta-D-glucuronide	CA1	P00915
10	Scutellarin	CA1	P00915
11	Isochlorogenic acid A	CA1	P00915
12	Isochlorogenic acid B	CA1	P00915
13	5,4'-Dihydroxy-7-methoxyflavone	CA1	P00915
14	Isochlorogenic acid C	CA1	P00915
15	Scutellarin methylester	CA1	P00915
16	Viscidulin III	CA1	P00915
17	Emodin-8-β-D-glucoside	CA1	P00915
18	Baicalin	CA1	P00915
19	Salvianolic acid B	CA1	P00915
20	Dihydrobaicalin	CA1	P00915
21	Norwogonin 7-O-glucuronide	CA1	P00915
22	Salvianolic acid A	CA1	P00915
23	Chrysin-7-O-β-D-glucuronide	CA1	P00915
24	Oroxylin A 7-O-beta-D-glucuronide	CA1	P00915
25	5,7-dihydroxy-6-methoxyflavone 7-O-beta-D-glucuronide	CA1	P00915
26	Emodin glucoside	CA1	P00915
27	Wogonoside	CA1	P00915
29	Baicalein	CA1	P00915
32	Wogonin	CA1	P00915
34	OroxylinA	CA1	P00915
1	Cryptochlorogenic acid	CA12	O43570
2	Chlorogenic acid	CA12	O43570
3	Amygdalin	CA12	O43570
6	Calycosin-7-glucoside	CA12	O43570
7	Polydatin	CA12	O43570
8	Chrysin 6-C-glucoside 8-C-arabinoside	CA12	O43570
9	Baicalein 7-O-beta-D-glucuronide	CA12	O43570
10	Scutellarin	CA12	O43570
11	Isochlorogenic acid A	CA12	O43570
12	Isochlorogenic acid B	CA12	O43570
14	Isochlorogenic acid C	CA12	O43570
15	Scutellarin methylester	CA12	O43570
17	Emodin-8-β-D-glucoside	CA12	O43570
18	Baicalin	CA12	O43570
19	Salvianolic acid B	CA12	O43570
20	Dihydrobaicalin	CA12	O43570
21	Norwogonin 7-O-glucuronide	CA12	O43570
22	Salvianolic acid A	CA12	O43570
23	Chrysin-7-O-β-D-glucuronide	CA12	O43570
24	Oroxylin A 7-O-beta-D-glucuronide	CA12	O43570
25	5,7-dihydroxy-6-methoxyflavone 7-O-beta-D-glucuronide	CA12	O43570
26	Emodin glucoside	CA12	O43570
27	Wogonoside	CA12	O43570
31	Astragaloside III	CA12	O43570
35	Astragaloside I	CA12	O43570
1	Cryptochlorogenic acid	CA2	P00918
2	Chlorogenic acid	CA2	P00918
3	Amygdalin	CA2	P00918
4	Caffeic acid	CA2	P00918
5	Viscidulin I	CA2	P00918
6	Calycosin-7-glucoside	CA2	P00918
7	Polydatin	CA2	P00918
8	Chrysin 6-C-glucoside 8-C-arabinoside	CA2	P00918
9	Baicalein 7-O-beta-D-glucuronide	CA2	P00918
10	Scutellarin	CA2	P00918
11	Isochlorogenic acid A	CA2	P00918
12	Isochlorogenic acid B	CA2	P00918
14	Isochlorogenic acid C	CA2	P00918
15	Scutellarin methylester	CA2	P00918
16	Viscidulin III	CA2	P00918
17	Emodin-8-β-D-glucoside	CA2	P00918
18	Baicalin	CA2	P00918
19	Salvianolic acid B	CA2	P00918
20	Dihydrobaicalin	CA2	P00918
21	Norwogonin 7-O-glucuronide	CA2	P00918
22	Salvianolic acid A	CA2	P00918
23	Chrysin-7-O-β-D-glucuronide	CA2	P00918
24	Oroxylin A 7-O-beta-D-glucuronide	CA2	P00918
25	5,7-dihydroxy-6-methoxyflavone 7-O-beta-D-glucuronide	CA2	P00918
26	Emodin glucoside	CA2	P00918
27	Wogonoside	CA2	P00918
29	Baicalein	CA2	P00918
30	8-methyl-5,7,4'-trihydroxyisoflavone	CA2	P00918
31	Astragaloside III	CA2	P00918
32	Wogonin	CA2	P00918
34	OroxylinA	CA2	P00918
35	Astragaloside I	CA2	P00918
36	Emodin	CA2	P00918
32	Wogonin	CA4	P22748
34	OroxylinA	CA4	P22748
34	OroxylinA	CA9	Q16790
11	Isochlorogenic acid A	CALM1	P0DP23
12	Isochlorogenic acid B	CALM1	P0DP23
14	Isochlorogenic acid C	CALM1	P0DP23
19	Salvianolic acid B	CALM1	P0DP23
31	Astragaloside III	CALM1	P0DP23
32	Wogonin	CALM1	P0DP23
34	OroxylinA	CALM1	P0DP23
35	Astragaloside I	CALM1	P0DP23
11	Isochlorogenic acid A	CALM2	P0DP24
12	Isochlorogenic acid B	CALM2	P0DP24
14	Isochlorogenic acid C	CALM2	P0DP24
19	Salvianolic acid B	CALM2	P0DP24
31	Astragaloside III	CALM2	P0DP24
32	Wogonin	CALM2	P0DP24
34	OroxylinA	CALM2	P0DP24
35	Astragaloside I	CALM2	P0DP24
11	Isochlorogenic acid A	CALM3	P0DP25
12	Isochlorogenic acid B	CALM3	P0DP25
14	Isochlorogenic acid C	CALM3	P0DP25
19	Salvianolic acid B	CALM3	P0DP25
31	Astragaloside III	CALM3	P0DP25
32	Wogonin	CALM3	P0DP25
34	OroxylinA	CALM3	P0DP25
35	Astragaloside I	CALM3	P0DP25
32	Wogonin	CALR	P27797
34	OroxylinA	CALR	P27797
32	Wogonin	CALY	Q9NYX4
34	OroxylinA	CAMK2A	Q9UQM7
2	Chlorogenic acid	CANT1	Q8WVQ1
3	Amygdalin	CANT1	Q8WVQ1
8	Chrysin 6-C-glucoside 8-C-arabinoside	CANT1	Q8WVQ1
9	Baicalein 7-O-beta-D-glucuronide	CANT1	Q8WVQ1
10	Scutellarin	CANT1	Q8WVQ1
12	Isochlorogenic acid B	CANT1	Q8WVQ1
14	Isochlorogenic acid C	CANT1	Q8WVQ1
18	Baicalin	CANT1	Q8WVQ1
20	Dihydrobaicalin	CANT1	Q8WVQ1
21	Norwogonin 7-O-glucuronide	CANT1	Q8WVQ1
24	Oroxylin A 7-O-beta-D-glucuronide	CANT1	Q8WVQ1
25	5,7-dihydroxy-6-methoxyflavone 7-O-beta-D-glucuronide	CANT1	Q8WVQ1
27	Wogonoside	CANT1	Q8WVQ1
3	Amygdalin	CASP1	P29466
13	5,4'-Dihydroxy-7-methoxyflavone	CASP1	P29466
28	Scutellarein	CASP1	P29466
29	Baicalein	CASP1	P29466
30	8-methyl-5,7,4'-trihydroxyisoflavone	CASP1	P29466
31	Astragaloside III	CASP1	P29466
35	Astragaloside I	CASP1	P29466
36	Emodin	CASP1	P29466
1	Cryptochlorogenic acid	CASP3	P42574
3	Amygdalin	CASP3	P42574
4	Caffeic acid	CASP3	P42574
5	Viscidulin I	CASP3	P42574
6	Calycosin-7-glucoside	CASP3	P42574
7	Polydatin	CASP3	P42574
9	Baicalein 7-O-beta-D-glucuronide	CASP3	P42574
10	Scutellarin	CASP3	P42574
11	Isochlorogenic acid A	CASP3	P42574
12	Isochlorogenic acid B	CASP3	P42574
13	5,4'-Dihydroxy-7-methoxyflavone	CASP3	P42574
14	Isochlorogenic acid C	CASP3	P42574
15	Scutellarin methylester	CASP3	P42574
17	Emodin-8-β-D-glucoside	CASP3	P42574
18	Baicalin	CASP3	P42574
21	Norwogonin 7-O-glucuronide	CASP3	P42574
22	Salvianolic acid A	CASP3	P42574
23	Chrysin-7-O-β-D-glucuronide	CASP3	P42574
24	Oroxylin A 7-O-beta-D-glucuronide	CASP3	P42574
25	5,7-dihydroxy-6-methoxyflavone 7-O-beta-D-glucuronide	CASP3	P42574
26	Emodin glucoside	CASP3	P42574
29	Baicalein	CASP3	P42574
35	Astragaloside I	CASP3	P42574
36	Emodin	CASP3	P42574
6	Calycosin-7-glucoside	CASP7	P55210
7	Polydatin	CASP7	P55210
8	Chrysin 6-C-glucoside 8-C-arabinoside	CASP7	P55210
9	Baicalein 7-O-beta-D-glucuronide	CASP7	P55210
10	Scutellarin	CASP7	P55210
11	Isochlorogenic acid A	CASP7	P55210
12	Isochlorogenic acid B	CASP7	P55210
14	Isochlorogenic acid C	CASP7	P55210
15	Scutellarin methylester	CASP7	P55210
17	Emodin-8-β-D-glucoside	CASP7	P55210
18	Baicalin	CASP7	P55210
19	Salvianolic acid B	CASP7	P55210
20	Dihydrobaicalin	CASP7	P55210
21	Norwogonin 7-O-glucuronide	CASP7	P55210
22	Salvianolic acid A	CASP7	P55210
23	Chrysin-7-O-β-D-glucuronide	CASP7	P55210
24	Oroxylin A 7-O-beta-D-glucuronide	CASP7	P55210
25	5,7-dihydroxy-6-methoxyflavone 7-O-beta-D-glucuronide	CASP7	P55210
27	Wogonoside	CASP7	P55210
30	8-methyl-5,7,4'-trihydroxyisoflavone	CASP7	P55210
31	Astragaloside III	CASP7	P55210
35	Astragaloside I	CASP7	P55210
1	Cryptochlorogenic acid	CAT	P04040
2	Chlorogenic acid	CAT	P04040
7	Polydatin	CAT	P04040
10	Scutellarin	CAT	P04040
11	Isochlorogenic acid A	CAT	P04040
12	Isochlorogenic acid B	CAT	P04040
14	Isochlorogenic acid C	CAT	P04040
15	Scutellarin methylester	CAT	P04040
16	Viscidulin III	CAT	P04040
18	Baicalin	CAT	P04040
19	Salvianolic acid B	CAT	P04040
20	Dihydrobaicalin	CAT	P04040
21	Norwogonin 7-O-glucuronide	CAT	P04040
23	Chrysin-7-O-β-D-glucuronide	CAT	P04040
24	Oroxylin A 7-O-beta-D-glucuronide	CAT	P04040
25	5,7-dihydroxy-6-methoxyflavone 7-O-beta-D-glucuronide	CAT	P04040
27	Wogonoside	CAT	P04040
1	Cryptochlorogenic acid	CBR1	P16152
2	Chlorogenic acid	CBR1	P16152
3	Amygdalin	CBR1	P16152
4	Caffeic acid	CBR1	P16152
5	Viscidulin I	CBR1	P16152
6	Calycosin-7-glucoside	CBR1	P16152
7	Polydatin	CBR1	P16152
8	Chrysin 6-C-glucoside 8-C-arabinoside	CBR1	P16152
9	Baicalein 7-O-beta-D-glucuronide	CBR1	P16152
10	Scutellarin	CBR1	P16152
11	Isochlorogenic acid A	CBR1	P16152
12	Isochlorogenic acid B	CBR1	P16152
13	5,4'-Dihydroxy-7-methoxyflavone	CBR1	P16152
14	Isochlorogenic acid C	CBR1	P16152
15	Scutellarin methylester	CBR1	P16152
16	Viscidulin III	CBR1	P16152
17	Emodin-8-β-D-glucoside	CBR1	P16152
18	Baicalin	CBR1	P16152
19	Salvianolic acid B	CBR1	P16152
20	Dihydrobaicalin	CBR1	P16152
21	Norwogonin 7-O-glucuronide	CBR1	P16152
22	Salvianolic acid A	CBR1	P16152
23	Chrysin-7-O-β-D-glucuronide	CBR1	P16152
24	Oroxylin A 7-O-beta-D-glucuronide	CBR1	P16152
25	5,7-dihydroxy-6-methoxyflavone 7-O-beta-D-glucuronide	CBR1	P16152
26	Emodin glucoside	CBR1	P16152
27	Wogonoside	CBR1	P16152
29	Baicalein	CBR1	P16152
30	8-methyl-5,7,4'-trihydroxyisoflavone	CBR1	P16152
36	Emodin	CBR1	P16152
1	Cryptochlorogenic acid	CBS	P35520
2	Chlorogenic acid	CBS	P35520
3	Amygdalin	CBS	P35520
4	Caffeic acid	CBS	P35520
5	Viscidulin I	CBS	P35520
6	Calycosin-7-glucoside	CBS	P35520
8	Chrysin 6-C-glucoside 8-C-arabinoside	CBS	P35520
9	Baicalein 7-O-beta-D-glucuronide	CBS	P35520
10	Scutellarin	CBS	P35520
11	Isochlorogenic acid A	CBS	P35520
12	Isochlorogenic acid B	CBS	P35520
13	5,4'-Dihydroxy-7-methoxyflavone	CBS	P35520
14	Isochlorogenic acid C	CBS	P35520
16	Viscidulin III	CBS	P35520
17	Emodin-8-β-D-glucoside	CBS	P35520
18	Baicalin	CBS	P35520
20	Dihydrobaicalin	CBS	P35520
21	Norwogonin 7-O-glucuronide	CBS	P35520
22	Salvianolic acid A	CBS	P35520
23	Chrysin-7-O-β-D-glucuronide	CBS	P35520
24	Oroxylin A 7-O-beta-D-glucuronide	CBS	P35520
25	5,7-dihydroxy-6-methoxyflavone 7-O-beta-D-glucuronide	CBS	P35520
27	Wogonoside	CBS	P35520
29	Baicalein	CBS	P35520
30	8-methyl-5,7,4'-trihydroxyisoflavone	CBS	P35520
36	Emodin	CBS	P35520
1	Cryptochlorogenic acid	CCL5	P13501
2	Chlorogenic acid	CCL5	P13501
3	Amygdalin	CCL5	P13501
4	Caffeic acid	CCL5	P13501
5	Viscidulin I	CCL5	P13501
6	Calycosin-7-glucoside	CCL5	P13501
7	Polydatin	CCL5	P13501
8	Chrysin 6-C-glucoside 8-C-arabinoside	CCL5	P13501
9	Baicalein 7-O-beta-D-glucuronide	CCL5	P13501
10	Scutellarin	CCL5	P13501
11	Isochlorogenic acid A	CCL5	P13501
12	Isochlorogenic acid B	CCL5	P13501
13	5,4'-Dihydroxy-7-methoxyflavone	CCL5	P13501
14	Isochlorogenic acid C	CCL5	P13501
15	Scutellarin methylester	CCL5	P13501
16	Viscidulin III	CCL5	P13501
17	Emodin-8-β-D-glucoside	CCL5	P13501
18	Baicalin	CCL5	P13501
20	Dihydrobaicalin	CCL5	P13501
21	Norwogonin 7-O-glucuronide	CCL5	P13501
22	Salvianolic acid A	CCL5	P13501
23	Chrysin-7-O-β-D-glucuronide	CCL5	P13501
24	Oroxylin A 7-O-beta-D-glucuronide	CCL5	P13501
25	5,7-dihydroxy-6-methoxyflavone 7-O-beta-D-glucuronide	CCL5	P13501
26	Emodin glucoside	CCL5	P13501
27	Wogonoside	CCL5	P13501
29	Baicalein	CCL5	P13501
31	Astragaloside III	CCL5	P13501
35	Astragaloside I	CCL5	P13501
36	Emodin	CCL5	P13501
1	Cryptochlorogenic acid	CCNA2	P20248
3	Amygdalin	CCNA2	P20248
5	Viscidulin I	CCNA2	P20248
6	Calycosin-7-glucoside	CCNA2	P20248
7	Polydatin	CCNA2	P20248
9	Baicalein 7-O-beta-D-glucuronide	CCNA2	P20248
10	Scutellarin	CCNA2	P20248
12	Isochlorogenic acid B	CCNA2	P20248
13	5,4'-Dihydroxy-7-methoxyflavone	CCNA2	P20248
14	Isochlorogenic acid C	CCNA2	P20248
15	Scutellarin methylester	CCNA2	P20248
16	Viscidulin III	CCNA2	P20248
17	Emodin-8-β-D-glucoside	CCNA2	P20248
18	Baicalin	CCNA2	P20248
20	Dihydrobaicalin	CCNA2	P20248
21	Norwogonin 7-O-glucuronide	CCNA2	P20248
22	Salvianolic acid A	CCNA2	P20248
23	Chrysin-7-O-β-D-glucuronide	CCNA2	P20248
24	Oroxylin A 7-O-beta-D-glucuronide	CCNA2	P20248
25	5,7-dihydroxy-6-methoxyflavone 7-O-beta-D-glucuronide	CCNA2	P20248
26	Emodin glucoside	CCNA2	P20248
27	Wogonoside	CCNA2	P20248
28	Scutellarein	CCNA2	P20248
29	Baicalein	CCNA2	P20248
31	Astragaloside III	CCNA2	P20248
32	Wogonin	CCNA2	P20248
34	OroxylinA	CCNA2	P20248
35	Astragaloside I	CCNA2	P20248
36	Emodin	CCNA2	P20248
1	Cryptochlorogenic acid	CCNT1	O60563
2	Chlorogenic acid	CCNT1	O60563
5	Viscidulin I	CCNT1	O60563
6	Calycosin-7-glucoside	CCNT1	O60563
7	Polydatin	CCNT1	O60563
8	Chrysin 6-C-glucoside 8-C-arabinoside	CCNT1	O60563
9	Baicalein 7-O-beta-D-glucuronide	CCNT1	O60563
10	Scutellarin	CCNT1	O60563
11	Isochlorogenic acid A	CCNT1	O60563
12	Isochlorogenic acid B	CCNT1	O60563
13	5,4'-Dihydroxy-7-methoxyflavone	CCNT1	O60563
14	Isochlorogenic acid C	CCNT1	O60563
15	Scutellarin methylester	CCNT1	O60563
16	Viscidulin III	CCNT1	O60563
17	Emodin-8-β-D-glucoside	CCNT1	O60563
18	Baicalin	CCNT1	O60563
20	Dihydrobaicalin	CCNT1	O60563
21	Norwogonin 7-O-glucuronide	CCNT1	O60563
22	Salvianolic acid A	CCNT1	O60563
23	Chrysin-7-O-β-D-glucuronide	CCNT1	O60563
24	Oroxylin A 7-O-beta-D-glucuronide	CCNT1	O60563
25	5,7-dihydroxy-6-methoxyflavone 7-O-beta-D-glucuronide	CCNT1	O60563
27	Wogonoside	CCNT1	O60563
29	Baicalein	CCNT1	O60563
31	Astragaloside III	CCNT1	O60563
3	Amygdalin	CD1A	P06126
6	Calycosin-7-glucoside	CD1A	P06126
7	Polydatin	CD1A	P06126
9	Baicalein 7-O-beta-D-glucuronide	CD1A	P06126
10	Scutellarin	CD1A	P06126
11	Isochlorogenic acid A	CD1A	P06126
12	Isochlorogenic acid B	CD1A	P06126
13	5,4'-Dihydroxy-7-methoxyflavone	CD1A	P06126
14	Isochlorogenic acid C	CD1A	P06126
15	Scutellarin methylester	CD1A	P06126
16	Viscidulin III	CD1A	P06126
17	Emodin-8-β-D-glucoside	CD1A	P06126
18	Baicalin	CD1A	P06126
20	Dihydrobaicalin	CD1A	P06126
22	Salvianolic acid A	CD1A	P06126
23	Chrysin-7-O-β-D-glucuronide	CD1A	P06126
24	Oroxylin A 7-O-beta-D-glucuronide	CD1A	P06126
25	5,7-dihydroxy-6-methoxyflavone 7-O-beta-D-glucuronide	CD1A	P06126
26	Emodin glucoside	CD1A	P06126
27	Wogonoside	CD1A	P06126
29	Baicalein	CD1A	P06126
36	Emodin	CD1A	P06126
1	Cryptochlorogenic acid	CD209	Q9NNX6
2	Chlorogenic acid	CD209	Q9NNX6
3	Amygdalin	CD209	Q9NNX6
5	Viscidulin I	CD209	Q9NNX6
6	Calycosin-7-glucoside	CD209	Q9NNX6
7	Polydatin	CD209	Q9NNX6
8	Chrysin 6-C-glucoside 8-C-arabinoside	CD209	Q9NNX6
11	Isochlorogenic acid A	CD209	Q9NNX6
24	Oroxylin A 7-O-beta-D-glucuronide	CD209	Q9NNX6
25	5,7-dihydroxy-6-methoxyflavone 7-O-beta-D-glucuronide	CD209	Q9NNX6
28	Scutellarein	CD209	Q9NNX6
29	Baicalein	CD209	Q9NNX6
35	Astragaloside I	CD209	Q9NNX6
1	Cryptochlorogenic acid	CDA	P32320
2	Chlorogenic acid	CDA	P32320
3	Amygdalin	CDA	P32320
5	Viscidulin I	CDA	P32320
6	Calycosin-7-glucoside	CDA	P32320
7	Polydatin	CDA	P32320
8	Chrysin 6-C-glucoside 8-C-arabinoside	CDA	P32320
9	Baicalein 7-O-beta-D-glucuronide	CDA	P32320
10	Scutellarin	CDA	P32320
11	Isochlorogenic acid A	CDA	P32320
12	Isochlorogenic acid B	CDA	P32320
14	Isochlorogenic acid C	CDA	P32320
15	Scutellarin methylester	CDA	P32320
16	Viscidulin III	CDA	P32320
17	Emodin-8-β-D-glucoside	CDA	P32320
18	Baicalin	CDA	P32320
19	Salvianolic acid B	CDA	P32320
20	Dihydrobaicalin	CDA	P32320
21	Norwogonin 7-O-glucuronide	CDA	P32320
22	Salvianolic acid A	CDA	P32320
23	Chrysin-7-O-β-D-glucuronide	CDA	P32320
24	Oroxylin A 7-O-beta-D-glucuronide	CDA	P32320
25	5,7-dihydroxy-6-methoxyflavone 7-O-beta-D-glucuronide	CDA	P32320
26	Emodin glucoside	CDA	P32320
27	Wogonoside	CDA	P32320
31	Astragaloside III	CDA	P32320
35	Astragaloside I	CDA	P32320
36	Emodin	CDA	P32320
1	Cryptochlorogenic acid	CDC42	P60953
2	Chlorogenic acid	CDC42	P60953
3	Amygdalin	CDC42	P60953
5	Viscidulin I	CDC42	P60953
6	Calycosin-7-glucoside	CDC42	P60953
12	Isochlorogenic acid B	CDC42	P60953
13	5,4'-Dihydroxy-7-methoxyflavone	CDC42	P60953
14	Isochlorogenic acid C	CDC42	P60953
16	Viscidulin III	CDC42	P60953
26	Emodin glucoside	CDC42	P60953
29	Baicalein	CDC42	P60953
32	Wogonin	CDH5	P33151
32	Wogonin	CDK1	P06493
33	AstragalosideⅡ	CDK1	P06493
34	OroxylinA	CDK1	P06493
1	Cryptochlorogenic acid	CDK2	P24941
2	Chlorogenic acid	CDK2	P24941
3	Amygdalin	CDK2	P24941
4	Caffeic acid	CDK2	P24941
5	Viscidulin I	CDK2	P24941
6	Calycosin-7-glucoside	CDK2	P24941
7	Polydatin	CDK2	P24941
8	Chrysin 6-C-glucoside 8-C-arabinoside	CDK2	P24941
9	Baicalein 7-O-beta-D-glucuronide	CDK2	P24941
10	Scutellarin	CDK2	P24941
11	Isochlorogenic acid A	CDK2	P24941
12	Isochlorogenic acid B	CDK2	P24941
14	Isochlorogenic acid C	CDK2	P24941
15	Scutellarin methylester	CDK2	P24941
16	Viscidulin III	CDK2	P24941
17	Emodin-8-β-D-glucoside	CDK2	P24941
18	Baicalin	CDK2	P24941
19	Salvianolic acid B	CDK2	P24941
20	Dihydrobaicalin	CDK2	P24941
21	Norwogonin 7-O-glucuronide	CDK2	P24941
22	Salvianolic acid A	CDK2	P24941
23	Chrysin-7-O-β-D-glucuronide	CDK2	P24941
24	Oroxylin A 7-O-beta-D-glucuronide	CDK2	P24941
25	5,7-dihydroxy-6-methoxyflavone 7-O-beta-D-glucuronide	CDK2	P24941
26	Emodin glucoside	CDK2	P24941
27	Wogonoside	CDK2	P24941
28	Scutellarein	CDK2	P24941
29	Baicalein	CDK2	P24941
30	8-methyl-5,7,4'-trihydroxyisoflavone	CDK2	P24941
31	Astragaloside III	CDK2	P24941
32	Wogonin	CDK2	P24941
32	Wogonin	CDK2	P24941
34	OroxylinA	CDK2	P24941
34	OroxylinA	CDK2	P24941
35	Astragaloside I	CDK2	P24941
36	Emodin	CDK2	P24941
32	Wogonin	CDK5	Q00535
34	OroxylinA	CDK5	Q00535
1	Cryptochlorogenic acid	CDK5R1	Q15078
2	Chlorogenic acid	CDK5R1	Q15078
3	Amygdalin	CDK5R1	Q15078
6	Calycosin-7-glucoside	CDK5R1	Q15078
[truncated: 7,421 more rows]
