# Supplementary material for: Wenfei Buqi Tongluo Formula Against Bleomycin-Induced Pulmonary Fibrosis by Inhibiting TGF-β/Smad3 Pathway
Source: Front Pharmacol. 2022 Jan 21;12:762998. doi: 10.3389/fphar.2021.762998 (PMC8814462; doi:10.3389/fphar.2021.762998)
Supplement: Supplementary file 6 [file DataSheet2.xlsx]

## Sheet: Sheet1
ID	Category	Term	LogP	Symbols
1	GO Biological Processes	positive regulation of kinase activity	-36.6541	ADRB2,AKT1,BMP2,BRAF,CDC42,MAPK14,ACE,EGFR,ELANE,F2,FGF2,FGFR1,FGFR2,HRAS,IFNG,IGF1,IGF1R,IL2,JAK2,KDR,KIT,KRAS,LTF,MET,MAPK1,MAP2K1,PTPN11,RAF1,CCL5,SRC,TEK,TGFB2,TGFBR1,TGFBR2,TNF,VEGFA,TNFSF11,BMP7,CALR,HMOX1,LGALS3,MMP7,MMP9,NOS3,PTGS2,SELP,SPARC,STAT3,GBA,GSTP1,MIF,MMP8,REN,CASP3,MMP2,PLAT,NR1H4,CAT
2	GO Biological Processes	positive regulation of transferase activity	-34.7094	ADRB2,AKT1,BMP2,BRAF,CDC42,MAPK14,ACE,EGFR,ELANE,F2,FGF2,FGFR1,FGFR2,HRAS,IFNG,IGF1,IGF1R,IL2,JAK2,KDR,KIT,KRAS,LTF,MET,MAPK1,MAP2K1,PTPN11,RAF1,CCL5,SRC,TEK,TGFB2,TGFBR1,TGFBR2,TNF,VEGFA,TNFSF11
3	GO Biological Processes	positive regulation of cell migration	-33.5698	AKT1,BMP2,BMP7,CALR,MAPK14,EGFR,FGF2,FGFR1,HMOX1,HRAS,IFNG,IGF1,IGF1R,JAK2,KDR,KIT,LGALS3,MET,MMP7,MMP9,NOS3,MAPK1,PTGS2,CCL5,SELP,SPARC,SRC,STAT3,TEK,TGFB2,TGFBR1,TGFBR2,TNF,VEGFA
4	GO Biological Processes	positive regulation of cell motility	-32.9414	AKT1,BMP2,BMP7,CALR,MAPK14,EGFR,FGF2,FGFR1,HMOX1,HRAS,IFNG,IGF1,IGF1R,JAK2,KDR,KIT,LGALS3,MET,MMP7,MMP9,NOS3,MAPK1,PTGS2,CCL5,SELP,SPARC,SRC,STAT3,TEK,TGFB2,TGFBR1,TGFBR2,TNF,VEGFA
5	GO Biological Processes	positive regulation of cellular component movement	-32.6377	AKT1,BMP2,BMP7,CALR,MAPK14,EGFR,FGF2,FGFR1,HMOX1,HRAS,IFNG,IGF1,IGF1R,JAK2,KDR,KIT,LGALS3,MET,MMP7,MMP9,NOS3,MAPK1,PTGS2,CCL5,SELP,SPARC,SRC,STAT3,TEK,TGFB2,TGFBR1,TGFBR2,TNF,VEGFA
6	GO Biological Processes	positive regulation of locomotion	-32.6127	AKT1,BMP2,BMP7,CALR,MAPK14,EGFR,FGF2,FGFR1,HMOX1,HRAS,IFNG,IGF1,IGF1R,JAK2,KDR,KIT,LGALS3,MET,MMP7,MMP9,NOS3,MAPK1,PTGS2,CCL5,SELP,SPARC,SRC,STAT3,TEK,TGFB2,TGFBR1,TGFBR2,TNF,VEGFA
7	GO Biological Processes	regulation of MAPK cascade	-28.4396	ADRB2,AKT1,BMP2,BMP7,BRAF,CDC42,MAPK14,EGFR,ELANE,FGF2,FGFR1,FGFR2,GBA,GSTP1,HRAS,IGF1,IGF1R,KDR,KIT,KRAS,MIF,MMP8,MAPK1,MAP2K1,PTPN11,REN,CCL5,SRC,TEK,TGFB2,TNF,VEGFA,TNFSF11
8	GO Biological Processes	regulation of protein kinase activity	-28.1558	ADRB2,AKT1,BMP2,BMP7,BRAF,CASP3,MAPK14,ACE,EGFR,ELANE,FGF2,FGFR1,GBA,GSTP1,HRAS,IFNG,IGF1,IGF1R,JAK2,KIT,KRAS,LTF,MAPK1,MAP2K1,PTPN11,RAF1,CCL5,SRC,TGFB2,TGFBR1,TGFBR2,TNF,VEGFA,TNFSF11
9	GO Biological Processes	positive regulation of protein kinase activity	-26.8384	ADRB2,AKT1,BMP2,BRAF,MAPK14,ACE,EGFR,ELANE,FGF2,FGFR1,HRAS,IFNG,IGF1,JAK2,KIT,KRAS,LTF,MAPK1,MAP2K1,PTPN11,RAF1,CCL5,SRC,TGFB2,TGFBR1,TGFBR2,TNF,VEGFA,TNFSF11
10	GO Biological Processes	positive regulation of MAPK cascade	-25.5162	ADRB2,BMP2,BRAF,CDC42,MAPK14,EGFR,ELANE,FGF2,FGFR1,FGFR2,HRAS,IGF1,IGF1R,KDR,KIT,KRAS,MIF,MMP8,MAPK1,MAP2K1,PTPN11,CCL5,SRC,TEK,TGFB2,TNF,VEGFA,TNFSF11
11	GO Biological Processes	regulation of protein serine/threonine kinase activity	-23.4473	ADRB2,AKT1,BMP2,BMP7,CASP3,MAPK14,EGFR,ELANE,FGF2,FGFR1,GBA,GSTP1,HRAS,IFNG,IGF1,IGF1R,KIT,KRAS,LTF,MAPK1,MAP2K1,PTPN11,SRC,TNF,VEGFA,TNFSF11
12	GO Biological Processes	transmembrane receptor protein tyrosine kinase signaling pathway	-22.742	ADRB2,AKT1,BMP2,BRAF,CASP3,CDC42,MAPK14,EGFR,FGF2,FGFR1,FGFR2,HRAS,IGF1,IGF1R,JAK2,KDR,KIT,MET,MMP2,MMP9,PLAT,MAPK1,PTPN11,RAF1,SRC,STAT3,TEK,VEGFA,NR1H4
13	GO Biological Processes	phosphatidylinositol 3-kinase signaling	-22.4523	AKT1,CAT,EGFR,F2,FGF2,FGFR1,IGF1,IGF1R,JAK2,KDR,KIT,MAPK1,CCL5,SELP,SRC,TEK,TGFB2,TNF
14	GO Biological Processes	regulation of phosphatidylinositol 3-kinase signaling	-22.2496	CAT,EGFR,F2,FGF2,FGFR1,IGF1,IGF1R,JAK2,KDR,KIT,MAPK1,CCL5,SELP,SRC,TEK,TGFB2,TNF
15	GO Biological Processes	activation of protein kinase activity	-22.0923	ADRB2,AKT1,BMP2,BRAF,MAPK14,EGFR,FGF2,IGF1,JAK2,KIT,MAPK1,MAP2K1,PTPN11,RAF1,CCL5,SRC,TGFB2,TGFBR1,TGFBR2,TNF,VEGFA,TNFSF11
16	GO Biological Processes	positive regulation of phosphatidylinositol 3-kinase signaling	-21.1581	CAT,F2,FGF2,FGFR1,IGF1,IGF1R,JAK2,KDR,KIT,CCL5,SELP,SRC,TEK,TGFB2,TNF
17	GO Biological Processes	regulation of MAP kinase activity	-21.1038	BMP2,BMP7,MAPK14,EGFR,ELANE,FGF2,FGFR1,GBA,GSTP1,HRAS,IGF1,IGF1R,KIT,KRAS,MAPK1,MAP2K1,PTPN11,SRC,TNF,VEGFA,TNFSF11
18	GO Biological Processes	positive regulation of protein serine/threonine kinase activity	-21.0457	ADRB2,AKT1,BMP2,MAPK14,EGFR,ELANE,FGF2,FGFR1,HRAS,IFNG,IGF1,KIT,KRAS,LTF,MAPK1,MAP2K1,PTPN11,SRC,TNF,VEGFA,TNFSF11
19	GO Biological Processes	phosphatidylinositol-mediated signaling	-20.6784	AKT1,CAT,EGFR,F2,FGF2,FGFR1,IGF1,IGF1R,JAK2,KDR,KIT,MAPK1,CCL5,SELP,SRC,TEK,TGFB2,TNF
20	GO Biological Processes	inositol lipid-mediated signaling	-20.5141	AKT1,CAT,EGFR,F2,FGF2,FGFR1,IGF1,IGF1R,JAK2,KDR,KIT,MAPK1,CCL5,SELP,SRC,TEK,TGFB2,TNF
21	GO Biological Processes	positive regulation of MAP kinase activity	-17.6603	BMP2,MAPK14,EGFR,ELANE,FGF2,FGFR1,HRAS,IGF1,KIT,KRAS,MAPK1,MAP2K1,PTPN11,SRC,TNF,VEGFA,TNFSF11
22	GO Biological Processes	ERK1 and ERK2 cascade	-16.515	BMP2,BRAF,EGFR,FGF2,FGFR2,GSTP1,HRAS,IGF1,KDR,MIF,MAPK1,MAP2K1,PTPN11,CCL5,SRC,TEK,TNF,TNFSF11
23	GO Biological Processes	protein kinase B signaling	-16.4963	AKT1,EGFR,FGF2,FGFR1,FGFR2,IGF1,IGF1R,KDR,KIT,MET,PTPN11,CCL5,SRC,TEK,TGFBR1,TNF,TNFSF11
24	GO Biological Processes	positive regulation of ERK1 and ERK2 cascade	-15.3378	BMP2,BRAF,EGFR,FGF2,FGFR2,HRAS,KDR,MIF,MAP2K1,PTPN11,CCL5,SRC,TEK,TNF,TNFSF11
25	GO Biological Processes	regulation of ERK1 and ERK2 cascade	-14.3175	BMP2,BRAF,EGFR,FGF2,FGFR2,GSTP1,HRAS,KDR,MIF,MAP2K1,PTPN11,CCL5,SRC,TEK,TNF,TNFSF11
26	GO Biological Processes	positive regulation of protein kinase B signaling	-13.6552	EGFR,FGF2,FGFR1,FGFR2,IGF1R,KIT,MET,PTPN11,SRC,TEK,TGFBR1,TNF,TNFSF11
27	GO Biological Processes	regulation of protein kinase B signaling	-13.054	AKT1,EGFR,FGF2,FGFR1,FGFR2,IGF1R,KIT,MET,PTPN11,SRC,TEK,TGFBR1,TNF,TNFSF11
28	GO Biological Processes	activation of MAPK activity	-9.98311	BMP2,MAPK14,FGF2,IGF1,KIT,MAPK1,MAP2K1,PTPN11,TNF,TNFSF11
29	GO Biological Processes	wound healing	-26.6523	ANXA5,CASP3,CDC42,EGFR,F2,FGF2,FGFR2,HDAC2,HMOX1,HRAS,IGF1,JAK2,KDR,MMP12,NOS3,SERPINA1,PLAT,PLG,MAPK1,PTPN11,RAF1,SELP,SPARC,SRC,TGFB2,TGFBR1,TGFBR2,TNF,VEGFA,MAP2K1,CHRM3,GBA,MET,TRPV4
30	GO Biological Processes	wound healing	-26.6523	ANXA5,CASP3,CDC42,EGFR,F2,FGF2,FGFR2,HDAC2,HMOX1,HRAS,IGF1,JAK2,KDR,MMP12,NOS3,SERPINA1,PLAT,PLG,MAPK1,PTPN11,RAF1,SELP,SPARC,SRC,TGFB2,TGFBR1,TGFBR2,TNF,VEGFA
31	GO Biological Processes	response to wounding	-25.4833	ANXA5,CASP3,CDC42,EGFR,F2,FGF2,FGFR2,HDAC2,HMOX1,HRAS,IGF1,JAK2,KDR,MMP12,NOS3,SERPINA1,PLAT,PLG,MAPK1,MAP2K1,PTPN11,RAF1,SELP,SPARC,SRC,TGFB2,TGFBR1,TGFBR2,TNF,VEGFA
32	GO Biological Processes	regulation of body fluid levels	-14.3846	ANXA5,CDC42,CHRM3,F2,GBA,HDAC2,JAK2,MET,NOS3,SERPINA1,PLAT,PLG,MAPK1,PTPN11,RAF1,SELP,SRC,VEGFA,TRPV4
33	GO Biological Processes	blood coagulation	-11.1214	ANXA5,CDC42,F2,HDAC2,JAK2,NOS3,SERPINA1,PLAT,PLG,MAPK1,PTPN11,RAF1,SELP,SRC
34	GO Biological Processes	hemostasis	-11.0541	ANXA5,CDC42,F2,HDAC2,JAK2,NOS3,SERPINA1,PLAT,PLG,MAPK1,PTPN11,RAF1,SELP,SRC
35	GO Biological Processes	coagulation	-11.0374	ANXA5,CDC42,F2,HDAC2,JAK2,NOS3,SERPINA1,PLAT,PLG,MAPK1,PTPN11,RAF1,SELP,SRC
36	GO Biological Processes	platelet activation	-6.01408	F2,NOS3,MAPK1,PTPN11,RAF1,SELP,SRC
37	GO Biological Processes	response to lipopolysaccharide	-26.644	AKT1,BPI,CASP3,MAPK14,CTSG,ELANE,FGFR2,GSTP1,HDAC2,JAK2,LTF,MPO,NOS2,NOS3,MAPK1,MAPK8,REN,S100A9,CCL5,SELE,SELP,SPARC,SRC,TNF,NR1H4,BMP2,CHIT1,F2,RNASE3,BMP7,CALR,EGFR,PPARG,SLC6A4
38	GO Biological Processes	response to lipopolysaccharide	-26.644	AKT1,BPI,CASP3,MAPK14,CTSG,ELANE,FGFR2,GSTP1,HDAC2,JAK2,LTF,MPO,NOS2,NOS3,MAPK1,MAPK8,REN,S100A9,CCL5,SELE,SELP,SPARC,SRC,TNF,NR1H4
39	GO Biological Processes	response to molecule of bacterial origin	-25.9936	AKT1,BPI,CASP3,MAPK14,CTSG,ELANE,FGFR2,GSTP1,HDAC2,JAK2,LTF,MPO,NOS2,NOS3,MAPK1,MAPK8,REN,S100A9,CCL5,SELE,SELP,SPARC,SRC,TNF,NR1H4
40	GO Biological Processes	response to bacterium	-22.9402	AKT1,BMP2,BPI,CASP3,CHIT1,MAPK14,CTSG,ELANE,F2,FGFR2,GSTP1,HDAC2,JAK2,LTF,MPO,NOS2,NOS3,MAPK1,MAPK8,REN,RNASE3,S100A9,CCL5,SELE,SELP,SPARC,SRC,TNF,NR1H4
41	GO Biological Processes	cellular response to lipid	-15.9638	AKT1,BMP7,BPI,CALR,MAPK14,CTSG,EGFR,FGFR2,GSTP1,HDAC2,JAK2,LTF,NOS2,PPARG,MAPK1,MAPK8,CCL5,SLC6A4,SRC,TNF,NR1H4
42	GO Biological Processes	cellular response to lipopolysaccharide	-12.9894	AKT1,BPI,MAPK14,CTSG,GSTP1,LTF,NOS2,MAPK1,MAPK8,CCL5,SRC,TNF,NR1H4
43	GO Biological Processes	cellular response to molecule of bacterial origin	-12.6591	AKT1,BPI,MAPK14,CTSG,GSTP1,LTF,NOS2,MAPK1,MAPK8,CCL5,SRC,TNF,NR1H4
44	GO Biological Processes	cellular response to biotic stimulus	-12.0556	AKT1,BPI,MAPK14,CTSG,GSTP1,LTF,NOS2,MAPK1,MAPK8,CCL5,SRC,TNF,NR1H4
45	GO Biological Processes	lipopolysaccharide-mediated signaling pathway	-9.04954	AKT1,BPI,MAPK14,LTF,MAPK1,CCL5,TNF
46	GO Biological Processes	inflammatory response	-24.6266	AKT1,BMP2,MAPK14,EGFR,ELANE,F2,GBA,GSTP1,HMOX1,IFNG,IGF1,IL2,JAK2,KIT,MIF,MMP3,MMP8,MMP9,NOS2,SERPINA1,PPARG,PTGS2,S100A9,CCL5,SELE,SELP,STAT3,TEK,TNF,TNFSF11,NR1H4,HRAS,KRAS,MMP12,PTPN11,RAF1,SRC,STAT1,CALR,FGF2,FGFR1,KDR,MET,PLG,MAPK1,VEGFA
47	GO Biological Processes	inflammatory response	-24.6266	AKT1,BMP2,MAPK14,EGFR,ELANE,F2,GBA,GSTP1,HMOX1,IFNG,IGF1,IL2,JAK2,KIT,MIF,MMP3,MMP8,MMP9,NOS2,SERPINA1,PPARG,PTGS2,S100A9,CCL5,SELE,SELP,STAT3,TEK,TNF,TNFSF11,NR1H4
48	GO Biological Processes	regulation of defense response	-20.9653	EGFR,ELANE,GBA,GSTP1,HRAS,IFNG,IGF1,IL2,JAK2,KRAS,MMP3,MMP8,MMP9,MMP12,PPARG,PTGS2,PTPN11,RAF1,S100A9,CCL5,SELE,SRC,STAT1,TEK,TNF,TNFSF11,NR1H4
49	GO Biological Processes	positive regulation of response to external stimulus	-20.5285	CALR,EGFR,F2,FGF2,FGFR1,HRAS,IFNG,IL2,JAK2,KDR,KRAS,MET,MMP8,MMP12,PLG,MAPK1,PTGS2,RAF1,S100A9,CCL5,SRC,TNF,VEGFA,TNFSF11
50	GO Biological Processes	regulation of inflammatory response	-18.2274	EGFR,ELANE,GBA,GSTP1,IFNG,IGF1,IL2,JAK2,MMP3,MMP8,MMP9,PPARG,PTGS2,S100A9,CCL5,SELE,TEK,TNF,TNFSF11,NR1H4
51	GO Biological Processes	positive regulation of defense response	-12.0085	EGFR,HRAS,IFNG,IL2,JAK2,KRAS,MMP8,MMP12,PTGS2,RAF1,S100A9,CCL5,SRC,TNF,TNFSF11
52	GO Biological Processes	positive regulation of inflammatory response	-9.21364	EGFR,IFNG,IL2,JAK2,MMP8,PTGS2,S100A9,TNF,TNFSF11
53	GO Biological Processes	muscle cell proliferation	-24.2365	AKT1,MAPK14,EGFR,ELANE,FGF2,FGFR2,GSTP1,HMOX1,IFNG,IGF1,JAK2,MMP2,MMP9,PPARG,MAPK1,CCL5,STAT1,TGFB2,TGFBR1,TGFBR2,TNF
54	GO Biological Processes	muscle cell proliferation	-24.2365	AKT1,MAPK14,EGFR,ELANE,FGF2,FGFR2,GSTP1,HMOX1,IFNG,IGF1,JAK2,MMP2,MMP9,PPARG,MAPK1,CCL5,STAT1,TGFB2,TGFBR1,TGFBR2,TNF
55	GO Biological Processes	regulation of smooth muscle cell proliferation	-20.4768	AKT1,EGFR,ELANE,FGF2,FGFR2,GSTP1,HMOX1,IFNG,IGF1,JAK2,MMP2,MMP9,PPARG,CCL5,STAT1,TGFBR2,TNF
56	GO Biological Processes	smooth muscle cell proliferation	-20.3824	AKT1,EGFR,ELANE,FGF2,FGFR2,GSTP1,HMOX1,IFNG,IGF1,JAK2,MMP2,MMP9,PPARG,CCL5,STAT1,TGFBR2,TNF
57	GO Biological Processes	positive regulation of smooth muscle cell proliferation	-18.8968	AKT1,EGFR,ELANE,FGF2,FGFR2,HMOX1,IGF1,JAK2,MMP2,MMP9,CCL5,STAT1,TGFBR2,TNF
58	GO Biological Processes	regulation of vascular associated smooth muscle cell proliferation	-11.0732	FGF2,GSTP1,HMOX1,IGF1,JAK2,MMP2,MMP9,PPARG,TNF
59	GO Biological Processes	vascular associated smooth muscle cell proliferation	-11.0732	FGF2,GSTP1,HMOX1,IGF1,JAK2,MMP2,MMP9,PPARG,TNF
60	GO Biological Processes	positive regulation of vascular associated smooth muscle cell proliferation	-7.97461	FGF2,IGF1,JAK2,MMP2,MMP9,TNF
61	GO Biological Processes	epithelial cell migration	-24.1142	AKT1,CALR,MAPK14,FGF2,FGFR1,HMOX1,IFNG,KDR,KIT,MET,MMP9,NOS3,PPARG,PTGS2,PTPN11,SPARC,SRC,STAT1,TEK,TGFB2,TGFBR1,TGFBR2,TNF,VEGFA,BMP2,CDC42,EGFR,FGFR2,HRAS,IGF1,MMP12,MAPK1,MAP2K1,SCN5A,TNFSF11,BMP7,MMP2
62	GO Biological Processes	epithelial cell migration	-24.1142	AKT1,CALR,MAPK14,FGF2,FGFR1,HMOX1,IFNG,KDR,KIT,MET,MMP9,NOS3,PPARG,PTGS2,PTPN11,SPARC,SRC,STAT1,TEK,TGFB2,TGFBR1,TGFBR2,TNF,VEGFA
63	GO Biological Processes	epithelium migration	-24.0277	AKT1,CALR,MAPK14,FGF2,FGFR1,HMOX1,IFNG,KDR,KIT,MET,MMP9,NOS3,PPARG,PTGS2,PTPN11,SPARC,SRC,STAT1,TEK,TGFB2,TGFBR1,TGFBR2,TNF,VEGFA
64	GO Biological Processes	tissue migration	-23.8852	AKT1,CALR,MAPK14,FGF2,FGFR1,HMOX1,IFNG,KDR,KIT,MET,MMP9,NOS3,PPARG,PTGS2,PTPN11,SPARC,SRC,STAT1,TEK,TGFB2,TGFBR1,TGFBR2,TNF,VEGFA
65	GO Biological Processes	epithelial cell proliferation	-23.4206	AKT1,BMP2,CDC42,EGFR,FGF2,FGFR1,FGFR2,HMOX1,HRAS,IGF1,KDR,KIT,MMP12,PPARG,MAPK1,MAP2K1,SCN5A,SPARC,STAT1,TEK,TGFB2,TGFBR1,TNF,VEGFA,TNFSF11
66	GO Biological Processes	ameboidal-type cell migration	-22.556	AKT1,BMP7,CALR,MAPK14,FGF2,FGFR1,HMOX1,IFNG,KDR,KIT,MET,MMP9,NOS3,PPARG,PTGS2,PTPN11,SPARC,SRC,STAT1,TEK,TGFB2,TGFBR1,TGFBR2,TNF,VEGFA
67	GO Biological Processes	positive regulation of epithelial cell migration	-21.3746	AKT1,CALR,MAPK14,FGF2,FGFR1,HMOX1,IFNG,KDR,MET,MMP9,NOS3,PTGS2,SPARC,SRC,TEK,TGFB2,TGFBR2,VEGFA
68	GO Biological Processes	regulation of epithelial cell migration	-20.1792	AKT1,CALR,MAPK14,FGF2,FGFR1,HMOX1,IFNG,KDR,MET,MMP9,NOS3,PPARG,PTGS2,SPARC,SRC,TEK,TGFB2,TGFBR2,TNF,VEGFA
69	GO Biological Processes	regulation of epithelial cell proliferation	-19.2535	AKT1,BMP2,CDC42,EGFR,FGF2,FGFR1,FGFR2,HMOX1,HRAS,IGF1,KDR,MMP12,PPARG,SCN5A,SPARC,STAT1,TEK,TGFB2,TGFBR1,TNF,VEGFA
70	GO Biological Processes	positive regulation of epithelial cell proliferation	-17.1655	AKT1,BMP2,CDC42,EGFR,FGF2,FGFR1,FGFR2,HMOX1,HRAS,IGF1,KDR,MMP12,SCN5A,TEK,TGFBR1,VEGFA
71	GO Biological Processes	endothelial cell migration	-16.3116	AKT1,CALR,MAPK14,FGF2,FGFR1,HMOX1,KDR,MET,NOS3,PPARG,PTGS2,SPARC,STAT1,TEK,TGFBR1,TNF,VEGFA
72	GO Biological Processes	positive regulation of endothelial cell migration	-15.2211	AKT1,CALR,MAPK14,FGF2,FGFR1,HMOX1,KDR,MET,NOS3,PTGS2,SPARC,TEK,VEGFA
73	GO Biological Processes	vasculature development	-15.1006	AKT1,BMP7,CDC42,MAPK14,FGF2,FGFR2,HMOX1,KDR,KIT,MMP2,NOS3,PPARG,MAPK1,MAP2K1,PTGS2,SPARC,STAT1,TEK,TGFB2,TGFBR1,TGFBR2,TNF,VEGFA
74	GO Biological Processes	regulation of endothelial cell migration	-14.8148	AKT1,CALR,MAPK14,FGF2,FGFR1,HMOX1,KDR,MET,NOS3,PPARG,PTGS2,SPARC,TEK,TNF,VEGFA
75	GO Biological Processes	blood vessel development	-14.4031	AKT1,BMP7,CDC42,MAPK14,FGF2,FGFR2,HMOX1,KDR,MMP2,NOS3,PPARG,MAPK1,MAP2K1,PTGS2,SPARC,STAT1,TEK,TGFB2,TGFBR1,TGFBR2,TNF,VEGFA
76	GO Biological Processes	regulation of endothelial cell proliferation	-13.4032	AKT1,BMP2,FGF2,FGFR1,HMOX1,KDR,PPARG,SPARC,STAT1,TEK,TGFBR1,TNF,VEGFA
77	GO Biological Processes	angiogenesis	-13.2016	AKT1,CDC42,MAPK14,FGF2,FGFR2,HMOX1,KDR,MMP2,NOS3,PPARG,PTGS2,SPARC,STAT1,TEK,TGFB2,TGFBR1,TGFBR2,TNF,VEGFA
78	GO Biological Processes	endothelial cell proliferation	-12.961	AKT1,BMP2,FGF2,FGFR1,HMOX1,KDR,PPARG,SPARC,STAT1,TEK,TGFBR1,TNF,VEGFA
79	GO Biological Processes	blood vessel morphogenesis	-12.1218	AKT1,CDC42,MAPK14,FGF2,FGFR2,HMOX1,KDR,MMP2,NOS3,PPARG,PTGS2,SPARC,STAT1,TEK,TGFB2,TGFBR1,TGFBR2,TNF,VEGFA
80	GO Biological Processes	regulation of blood vessel endothelial cell migration	-11.5163	AKT1,MAPK14,FGF2,FGFR1,HMOX1,KDR,NOS3,PPARG,PTGS2,TNF,VEGFA
81	GO Biological Processes	positive regulation of blood vessel endothelial cell migration	-11.4281	AKT1,MAPK14,FGF2,FGFR1,HMOX1,KDR,NOS3,PTGS2,VEGFA
82	GO Biological Processes	blood vessel endothelial cell migration	-10.7901	AKT1,MAPK14,FGF2,FGFR1,HMOX1,KDR,NOS3,PPARG,PTGS2,TNF,VEGFA
83	GO Biological Processes	positive regulation of endothelial cell proliferation	-10.0269	AKT1,BMP2,FGF2,FGFR1,HMOX1,KDR,TEK,TGFBR1,VEGFA
84	GO Biological Processes	regulation of angiogenesis	-8.90612	FGF2,HMOX1,KDR,NOS3,PPARG,SPARC,STAT1,TEK,TGFB2,TGFBR2,TNF,VEGFA
85	GO Biological Processes	regulation of vasculature development	-8.8196	FGF2,HMOX1,KDR,NOS3,PPARG,SPARC,STAT1,TEK,TGFB2,TGFBR2,TNF,VEGFA
86	GO Biological Processes	positive regulation of cell migration involved in sprouting angiogenesis	-7.0416	FGF2,HMOX1,KDR,PTGS2,VEGFA
87	GO Biological Processes	sprouting angiogenesis	-6.68899	AKT1,CDC42,FGF2,HMOX1,KDR,PTGS2,TEK,VEGFA
88	GO Biological Processes	cell migration involved in sprouting angiogenesis	-6.17632	AKT1,FGF2,HMOX1,KDR,PTGS2,VEGFA
89	GO Biological Processes	positive regulation of angiogenesis	-5.71737	FGF2,HMOX1,KDR,NOS3,TEK,TGFBR2,VEGFA
90	GO Biological Processes	positive regulation of vasculature development	-5.71737	FGF2,HMOX1,KDR,NOS3,TEK,TGFBR2,VEGFA
91	GO Biological Processes	regulation of cell migration involved in sprouting angiogenesis	-5.23889	FGF2,HMOX1,KDR,PTGS2,VEGFA
92	GO Biological Processes	cellular response to oxygen levels	-4.92536	AKT1,BMP7,HMOX1,PPARG,PTGS2,SRC,VEGFA
93	GO Biological Processes	cellular response to hypoxia	-4.1941	AKT1,BMP7,HMOX1,PTGS2,SRC,VEGFA
94	GO Biological Processes	cellular response to decreased oxygen levels	-4.10278	AKT1,BMP7,HMOX1,PTGS2,SRC,VEGFA
95	GO Biological Processes	regulation of blood vessel endothelial cell proliferation involved in sprouting angiogenesis	-3.29344	FGF2,HMOX1,VEGFA
96	GO Biological Processes	blood vessel endothelial cell proliferation involved in sprouting angiogenesis	-3.11609	FGF2,HMOX1,VEGFA
97	GO Biological Processes	regulation of cell adhesion	-21.6014	AKT1,BMP2,BMP7,CALR,CASP3,CDC42,MAPK14,ELANE,IFNG,IGF1,IL2,JAK2,KDR,LGALS3,MMP12,PLG,PTPN11,CCL5,SELE,SELP,SRC,TEK,TGFB2,TGFBR2,TNF,VEGFA,TNFSF11,TRPV4,S100A9,BPI,F2,HMOX1,MIF,MMP8,NOS3,GBA,KIT,STAT3
98	GO Biological Processes	regulation of cell adhesion	-21.6014	AKT1,BMP2,BMP7,CALR,CASP3,CDC42,MAPK14,ELANE,IFNG,IGF1,IL2,JAK2,KDR,LGALS3,MMP12,PLG,PTPN11,CCL5,SELE,SELP,SRC,TEK,TGFB2,TGFBR2,TNF,VEGFA,TNFSF11,TRPV4
99	GO Biological Processes	regulation of cell-cell adhesion	-20.6779	AKT1,BMP2,BMP7,CASP3,CDC42,MAPK14,ELANE,IFNG,IGF1,IL2,JAK2,LGALS3,PLG,PTPN11,CCL5,SELE,SELP,SRC,TGFBR2,TNF,VEGFA,TNFSF11,TRPV4
100	GO Biological Processes	positive regulation of cell adhesion	-18.3253	AKT1,BMP7,CALR,CDC42,ELANE,IFNG,IGF1,IL2,JAK2,KDR,PTPN11,CCL5,SELE,SELP,SRC,TEK,TGFB2,TGFBR2,TNF,VEGFA,TNFSF11
101	GO Biological Processes	leukocyte cell-cell adhesion	-15.6549	AKT1,BMP7,CASP3,CDC42,ELANE,IFNG,IGF1,IL2,LGALS3,PTPN11,S100A9,CCL5,SELE,SELP,SRC,TGFBR2,TNF,TNFSF11
102	GO Biological Processes	regulation of leukocyte cell-cell adhesion	-13.8292	AKT1,CASP3,CDC42,ELANE,IFNG,IGF1,IL2,LGALS3,PTPN11,CCL5,SELE,SELP,SRC,TGFBR2,TNF,TNFSF11
103	GO Biological Processes	regulation of cell activation	-13.7314	AKT1,BPI,CASP3,CDC42,F2,HMOX1,IFNG,IGF1,IL2,JAK2,LGALS3,MIF,MMP8,NOS3,PTPN11,CCL5,SELP,SRC,TGFBR2,TNFSF11
104	GO Biological Processes	positive regulation of cell-cell adhesion	-13.7009	AKT1,BMP7,CDC42,ELANE,IFNG,IGF1,IL2,PTPN11,CCL5,SELE,SELP,SRC,TGFBR2,TNF,TNFSF11
105	GO Biological Processes	positive regulation of leukocyte cell-cell adhesion	-13.3771	AKT1,CDC42,ELANE,IFNG,IGF1,IL2,PTPN11,CCL5,SELE,SELP,SRC,TGFBR2,TNF,TNFSF11
106	GO Biological Processes	T cell activation	-10.3196	AKT1,CASP3,CDC42,GBA,IFNG,IGF1,IL2,KIT,LGALS3,PTPN11,CCL5,SRC,STAT3,TGFBR2,TNFSF11
107	GO Biological Processes	positive regulation of cell activation	-10.0664	AKT1,CDC42,IFNG,IGF1,IL2,JAK2,MIF,MMP8,PTPN11,CCL5,SELP,SRC,TGFBR2,TNFSF11
108	GO Biological Processes	regulation of leukocyte activation	-9.97167	AKT1,BPI,CASP3,CDC42,HMOX1,IFNG,IGF1,IL2,LGALS3,MIF,MMP8,PTPN11,CCL5,SRC,TGFBR2,TNFSF11
109	GO Biological Processes	regulation of T cell activation	-9.05416	AKT1,CASP3,CDC42,IFNG,IGF1,IL2,LGALS3,PTPN11,CCL5,SRC,TGFBR2,TNFSF11
110	GO Biological Processes	positive regulation of T cell activation	-8.65447	AKT1,CDC42,IFNG,IGF1,IL2,PTPN11,CCL5,SRC,TGFBR2,TNFSF11
111	GO Biological Processes	lymphocyte activation	-8.47736	AKT1,CASP3,CDC42,GBA,IFNG,IGF1,IL2,KIT,LGALS3,MIF,PTPN11,CCL5,SRC,STAT3,TGFBR2,TNFSF11
112	GO Biological Processes	positive regulation of leukocyte activation	-8.06043	AKT1,CDC42,IFNG,IGF1,IL2,MIF,MMP8,PTPN11,CCL5,SRC,TGFBR2,TNFSF11
113	GO Biological Processes	regulation of lymphocyte activation	-7.8919	AKT1,CASP3,CDC42,IFNG,IGF1,IL2,LGALS3,MIF,PTPN11,CCL5,SRC,TGFBR2,TNFSF11
114	GO Biological Processes	positive regulation of lymphocyte activation	-7.56371	AKT1,CDC42,IFNG,IGF1,IL2,MIF,PTPN11,CCL5,SRC,TGFBR2,TNFSF11
115	GO Biological Processes	cellular response to chemical stress	-21.5024	AKT1,APEX1,BMP7,CASP3,CAT,EGFR,GBA,GSTP1,HDAC2,HMOX1,JAK2,MET,MMP2,MMP3,MMP9,MPO,NOS3,PPARG,MAPK1,MAPK8,SRC,TRPV4,BRAF,CALR,KDR,KIT,CYTB,SCN5A,SPARC,PTGS2
116	GO Biological Processes	cellular response to chemical stress	-21.5024	AKT1,APEX1,BMP7,CASP3,CAT,EGFR,GBA,GSTP1,HDAC2,HMOX1,JAK2,MET,MMP2,MMP3,MMP9,MPO,NOS3,PPARG,MAPK1,MAPK8,SRC,TRPV4
117	GO Biological Processes	response to reactive oxygen species	-19.4212	AKT1,APEX1,BMP7,CASP3,CAT,EGFR,GSTP1,HDAC2,HMOX1,MET,MMP2,MMP3,MMP9,MPO,NOS3,MAPK1,MAPK8,SRC
118	GO Biological Processes	response to inorganic substance	-18.6318	AKT1,APEX1,BMP7,BRAF,CALR,CASP3,CAT,EGFR,HDAC2,HMOX1,KDR,KIT,MET,MMP3,MMP9,MPO,CYTB,NOS3,MAPK1,MAPK8,SCN5A,SPARC,SRC
119	GO Biological Processes	cellular response to oxidative stress	-18.549	AKT1,APEX1,BMP7,CAT,EGFR,GBA,GSTP1,HDAC2,HMOX1,JAK2,MET,MMP2,MMP3,MMP9,MPO,NOS3,MAPK1,MAPK8,SRC
120	GO Biological Processes	response to oxidative stress	-17.8777	AKT1,APEX1,BMP7,CASP3,CAT,EGFR,GBA,GSTP1,HDAC2,HMOX1,JAK2,MET,MMP2,MMP3,MMP9,MPO,NOS3,MAPK1,MAPK8,PTGS2,SRC
121	GO Biological Processes	cellular response to reactive oxygen species	-15.7245	AKT1,APEX1,BMP7,EGFR,HDAC2,MET,MMP2,MMP3,MMP9,MPO,NOS3,MAPK1,MAPK8,SRC
122	GO Biological Processes	response to cadmium ion	-14.1332	AKT1,CAT,EGFR,HMOX1,KIT,MMP9,CYTB,MAPK1,MAPK8,SPARC
123	GO Biological Processes	response to metal ion	-10.9712	AKT1,BRAF,CALR,CASP3,CAT,EGFR,HMOX1,KIT,MMP9,CYTB,MAPK1,MAPK8,SCN5A,SPARC
124	GO Biological Processes	cellular response to inorganic substance	-8.5762	AKT1,BRAF,CALR,EGFR,HMOX1,MMP3,MMP9,MAPK1,MAPK8,SCN5A
125	GO Biological Processes	cellular response to cadmium ion	-8.55415	AKT1,EGFR,HMOX1,MMP9,MAPK1,MAPK8
126	GO Biological Processes	cellular response to metal ion	-7.86943	AKT1,BRAF,CALR,EGFR,HMOX1,MMP9,MAPK1,MAPK8,SCN5A
127	GO Biological Processes	peptidyl-tyrosine phosphorylation	-20.9494	ACE,EGFR,FGFR1,FGFR2,HDAC2,IFNG,IGF1,IGF1R,IL2,JAK2,KDR,KIT,MET,MIF,MAP2K1,PTPN11,CCL5,SRC,STAT3,TEK,TNF,VEGFA,F2,STAT1,BMP2,BMP7,CALR,CDC42,LTF,PPARG,TNFSF11,AKT1,RARB
128	GO Biological Processes	peptidyl-tyrosine phosphorylation	-20.9494	ACE,EGFR,FGFR1,FGFR2,HDAC2,IFNG,IGF1,IGF1R,IL2,JAK2,KDR,KIT,MET,MIF,MAP2K1,PTPN11,CCL5,SRC,STAT3,TEK,TNF,VEGFA
129	GO Biological Processes	peptidyl-tyrosine modification	-20.8731	ACE,EGFR,FGFR1,FGFR2,HDAC2,IFNG,IGF1,IGF1R,IL2,JAK2,KDR,KIT,MET,MIF,MAP2K1,PTPN11,CCL5,SRC,STAT3,TEK,TNF,VEGFA
130	GO Biological Processes	positive regulation of peptidyl-tyrosine phosphorylation	-14.5389	ACE,HDAC2,IFNG,IGF1,IL2,JAK2,KIT,MIF,PTPN11,CCL5,SRC,STAT3,TNF,VEGFA
131	GO Biological Processes	regulation of peptidyl-tyrosine phosphorylation	-14.0333	ACE,EGFR,HDAC2,IFNG,IGF1,IL2,JAK2,KIT,MIF,PTPN11,CCL5,SRC,STAT3,TNF,VEGFA
132	GO Biological Processes	positive regulation of tyrosine phosphorylation of STAT protein	-13.5003	HDAC2,IFNG,IGF1,IL2,JAK2,KIT,CCL5,STAT3,TNF,VEGFA
133	GO Biological Processes	regulation of tyrosine phosphorylation of STAT protein	-12.5683	HDAC2,IFNG,IGF1,IL2,JAK2,KIT,CCL5,STAT3,TNF,VEGFA
134	GO Biological Processes	receptor signaling pathway via JAK-STAT	-12.4576	F2,HDAC2,IFNG,IGF1,IL2,JAK2,KIT,CCL5,STAT1,STAT3,TNF,VEGFA
135	GO Biological Processes	tyrosine phosphorylation of STAT protein	-12.4146	HDAC2,IFNG,IGF1,IL2,JAK2,KIT,CCL5,STAT3,TNF,VEGFA
136	GO Biological Processes	receptor signaling pathway via STAT	-12.1853	F2,HDAC2,IFNG,IGF1,IL2,JAK2,KIT,CCL5,STAT1,STAT3,TNF,VEGFA
137	GO Biological Processes	regulation of cell development	-10.1808	BMP2,BMP7,CALR,CDC42,F2,HDAC2,IFNG,IGF1,KIT,LTF,PPARG,MAP2K1,TNF,VEGFA,TNFSF11
138	GO Biological Processes	positive regulation of cell development	-8.48195	BMP2,CALR,CDC42,HDAC2,IFNG,KIT,PPARG,MAP2K1,TNF,VEGFA,TNFSF11
139	GO Biological Processes	regulation of nervous system development	-7.8152	AKT1,BMP2,BMP7,F2,HDAC2,IFNG,KIT,PPARG,MAP2K1,RARB,TNF,VEGFA
140	GO Biological Processes	regulation of neurogenesis	-6.62401	BMP2,BMP7,F2,HDAC2,IFNG,KIT,PPARG,MAP2K1,TNF,VEGFA
141	GO Biological Processes	positive regulation of receptor signaling pathway via JAK-STAT	-6.46152	F2,JAK2,KIT,CCL5,TNF
142	GO Biological Processes	positive regulation of receptor signaling pathway via STAT	-6.26829	F2,JAK2,KIT,CCL5,TNF
143	GO Biological Processes	positive regulation of neurogenesis	-6.19781	BMP2,HDAC2,IFNG,KIT,PPARG,MAP2K1,TNF,VEGFA
144	GO Biological Processes	regulation of receptor signaling pathway via JAK-STAT	-5.96472	F2,IFNG,JAK2,KIT,CCL5,TNF
145	GO Biological Processes	regulation of receptor signaling pathway via STAT	-5.74716	F2,IFNG,JAK2,KIT,CCL5,TNF
146	GO Biological Processes	positive regulation of nervous system development	-5.57346	BMP2,HDAC2,IFNG,KIT,PPARG,MAP2K1,TNF,VEGFA
147	GO Biological Processes	leukocyte migration	-20.4888	AKT1,CALR,CDC42,ELANE,F2,GBA,HMOX1,KIT,LGALS3,MIF,MMP1,MMP9,MAPK1,PTPN11,S100A9,CCL5,SELE,SELP,SRC,TEK,TGFB2,TNF,VEGFA,TNFSF11,BMP7,MAPK14,FGF2,FGFR1,GSTP1,HRAS,KDR,MET,MAP2K1,RNASE3
148	GO Biological Processes	leukocyte migration	-20.4888	AKT1,CALR,CDC42,ELANE,F2,GBA,HMOX1,KIT,LGALS3,MIF,MMP1,MMP9,MAPK1,PTPN11,S100A9,CCL5,SELE,SELP,SRC,TEK,TGFB2,TNF,VEGFA,TNFSF11
149	GO Biological Processes	chemotaxis	-16.984	BMP7,CALR,MAPK14,ELANE,FGF2,FGFR1,GSTP1,HRAS,KDR,KIT,LGALS3,MET,MIF,MAPK1,MAP2K1,PTPN11,RNASE3,S100A9,CCL5,SRC,TGFB2,VEGFA,TNFSF11
150	GO Biological Processes	taxis	-16.9546	BMP7,CALR,MAPK14,ELANE,FGF2,FGFR1,GSTP1,HRAS,KDR,KIT,LGALS3,MET,MIF,MAPK1,MAP2K1,PTPN11,RNASE3,S100A9,CCL5,SRC,TGFB2,VEGFA,TNFSF11
151	GO Biological Processes	cell chemotaxis	-13.0254	CALR,FGF2,FGFR1,GSTP1,KDR,KIT,LGALS3,MET,MIF,MAPK1,S100A9,CCL5,TGFB2,VEGFA,TNFSF11
152	GO Biological Processes	regulation of leukocyte migration	-11.3751	AKT1,CALR,ELANE,HMOX1,LGALS3,MIF,MAPK1,CCL5,SELE,SELP,TNF,VEGFA
153	GO Biological Processes	leukocyte chemotaxis	-8.36881	CALR,KIT,LGALS3,MIF,MAPK1,S100A9,CCL5,TGFB2,VEGFA,TNFSF11
154	GO Biological Processes	myeloid leukocyte migration	-7.30002	KIT,LGALS3,MIF,MAPK1,S100A9,CCL5,TGFB2,VEGFA,TNFSF11
155	GO Biological Processes	regulated exocytosis	-19.7057	ALB,ANXA5,BPI,CAT,CHIT1,MAPK14,CTSG,ELANE,GSTP1,HMOX1,IGF1,KIT,LGALS3,LTF,MIF,MMP8,MMP9,MPO,SERPINA1,PLG,MAPK1,RNASE3,S100A9,SELP,SPARC,TGFB2,VEGFA,IFNG,JAK2,CCL5,TGFBR2,TNF,ACE,F2,IL2,STAT3
156	GO Biological Processes	regulated exocytosis	-19.7057	ALB,ANXA5,BPI,CAT,CHIT1,MAPK14,CTSG,ELANE,GSTP1,HMOX1,IGF1,KIT,LGALS3,LTF,MIF,MMP8,MMP9,MPO,SERPINA1,PLG,MAPK1,RNASE3,S100A9,SELP,SPARC,TGFB2,VEGFA
157	GO Biological Processes	myeloid leukocyte activation	-17.9075	BPI,CAT,CHIT1,MAPK14,CTSG,ELANE,GSTP1,HMOX1,IFNG,JAK2,KIT,LGALS3,LTF,MIF,MMP8,MMP9,MPO,SERPINA1,MAPK1,RNASE3,S100A9,CCL5,TGFBR2,TNF
158	GO Biological Processes	myeloid leukocyte mediated immunity	-16.0109	BPI,CAT,CHIT1,MAPK14,CTSG,ACE,ELANE,F2,GSTP1,HMOX1,KIT,LGALS3,LTF,MIF,MMP8,MMP9,MPO,SERPINA1,MAPK1,RNASE3,S100A9
159	GO Biological Processes	myeloid cell activation involved in immune response	-14.8817	BPI,CAT,CHIT1,MAPK14,CTSG,ELANE,GSTP1,HMOX1,IFNG,KIT,LGALS3,LTF,MIF,MMP8,MMP9,MPO,SERPINA1,MAPK1,RNASE3,S100A9
160	GO Biological Processes	leukocyte activation involved in immune response	-14.8257	BPI,CAT,CHIT1,MAPK14,CTSG,ELANE,GSTP1,HMOX1,IFNG,IL2,KIT,LGALS3,LTF,MIF,MMP8,MMP9,MPO,SERPINA1,MAPK1,RNASE3,S100A9,STAT3
161	GO Biological Processes	cell activation involved in immune response	-14.7762	BPI,CAT,CHIT1,MAPK14,CTSG,ELANE,GSTP1,HMOX1,IFNG,IL2,KIT,LGALS3,LTF,MIF,MMP8,MMP9,MPO,SERPINA1,MAPK1,RNASE3,S100A9,STAT3
162	GO Biological Processes	neutrophil mediated immunity	-14.4782	BPI,CAT,CHIT1,MAPK14,CTSG,ACE,ELANE,F2,GSTP1,LGALS3,LTF,MIF,MMP8,MMP9,MPO,SERPINA1,MAPK1,RNASE3,S100A9
163	GO Biological Processes	leukocyte degranulation	-13.9194	BPI,CAT,CHIT1,MAPK14,CTSG,ELANE,GSTP1,HMOX1,KIT,LGALS3,LTF,MIF,MMP8,MMP9,MPO,SERPINA1,MAPK1,RNASE3,S100A9
164	GO Biological Processes	neutrophil activation	-13.3001	BPI,CAT,CHIT1,MAPK14,CTSG,ELANE,GSTP1,LGALS3,LTF,MIF,MMP8,MMP9,MPO,SERPINA1,MAPK1,RNASE3,S100A9,CCL5
165	GO Biological Processes	granulocyte activation	-13.2266	BPI,CAT,CHIT1,MAPK14,CTSG,ELANE,GSTP1,LGALS3,LTF,MIF,MMP8,MMP9,MPO,SERPINA1,MAPK1,RNASE3,S100A9,CCL5
166	GO Biological Processes	neutrophil degranulation	-12.3788	BPI,CAT,CHIT1,MAPK14,CTSG,ELANE,GSTP1,LGALS3,LTF,MIF,MMP8,MMP9,MPO,SERPINA1,MAPK1,RNASE3,S100A9
167	GO Biological Processes	neutrophil activation involved in immune response	-12.3359	BPI,CAT,CHIT1,MAPK14,CTSG,ELANE,GSTP1,LGALS3,LTF,MIF,MMP8,MMP9,MPO,SERPINA1,MAPK1,RNASE3,S100A9
168	GO Biological Processes	heart development	-19.6363	BMP2,BMP7,CALR,CASP3,CDC42,MAPK14,EGFR,FGF2,FGFR2,IGF1,NOS3,PPARG,MAPK1,MAP2K1,PTPN11,RAF1,RARB,SCN5A,SPARC,TEK,TGFB2,TGFBR1,TGFBR2,VEGFA,AKT1,SLC6A4,JAK2,ADRB2
169	GO Biological Processes	heart development	-19.6363	BMP2,BMP7,CALR,CASP3,CDC42,MAPK14,EGFR,FGF2,FGFR2,IGF1,NOS3,PPARG,MAPK1,MAP2K1,PTPN11,RAF1,RARB,SCN5A,SPARC,TEK,TGFB2,TGFBR1,TGFBR2,VEGFA
170	GO Biological Processes	cardiac muscle tissue development	-14.0565	BMP2,BMP7,CALR,CDC42,MAPK14,FGF2,FGFR2,IGF1,MAPK1,RARB,TGFB2,TGFBR1,TGFBR2,VEGFA
171	GO Biological Processes	organ growth	-12.4889	AKT1,MAPK14,FGF2,FGFR2,IGF1,MAPK1,PTPN11,RARB,SLC6A4,TGFB2,TGFBR1,TGFBR2
172	GO Biological Processes	striated muscle tissue development	-10.9712	BMP2,BMP7,CALR,CDC42,MAPK14,FGF2,FGFR2,IGF1,MAPK1,RARB,TGFB2,TGFBR1,TGFBR2,VEGFA
173	GO Biological Processes	muscle tissue development	-10.652	BMP2,BMP7,CALR,CDC42,MAPK14,FGF2,FGFR2,IGF1,MAPK1,RARB,TGFB2,TGFBR1,TGFBR2,VEGFA
174	GO Biological Processes	regulation of organ growth	-10.2523	AKT1,MAPK14,FGF2,FGFR2,IGF1,MAPK1,SLC6A4,TGFBR1,TGFBR2
175	GO Biological Processes	striated muscle cell proliferation	-9.98006	MAPK14,FGF2,FGFR2,JAK2,MAPK1,TGFB2,TGFBR1,TGFBR2
176	GO Biological Processes	cardiac muscle tissue growth	-9.11259	MAPK14,FGF2,FGFR2,IGF1,MAPK1,TGFB2,TGFBR1,TGFBR2
177	GO Biological Processes	cardiac muscle cell proliferation	-9.04954	MAPK14,FGF2,FGFR2,MAPK1,TGFB2,TGFBR1,TGFBR2
178	GO Biological Processes	heart growth	-8.82107	MAPK14,FGF2,FGFR2,IGF1,MAPK1,TGFB2,TGFBR1,TGFBR2
179	GO Biological Processes	regulation of cardiac muscle tissue growth	-8.46283	MAPK14,FGF2,FGFR2,IGF1,MAPK1,TGFBR1,TGFBR2
180	GO Biological Processes	regulation of heart growth	-8.16862	MAPK14,FGF2,FGFR2,IGF1,MAPK1,TGFBR1,TGFBR2
181	GO Biological Processes	regulation of developmental growth	-8.05277	ADRB2,AKT1,MAPK14,FGF2,FGFR2,IGF1,MAPK1,SLC6A4,TGFBR1,TGFBR2,VEGFA
182	GO Biological Processes	developmental growth	-7.92129	ADRB2,AKT1,MAPK14,FGF2,FGFR2,IGF1,MAPK1,PTPN11,RARB,SLC6A4,TGFB2,TGFBR1,TGFBR2,VEGFA
183	GO Biological Processes	regulation of cardiac muscle cell proliferation	-7.8622	MAPK14,FGF2,FGFR2,MAPK1,TGFBR1,TGFBR2
184	GO Biological Processes	positive regulation of organ growth	-7.6015	AKT1,MAPK14,FGF2,FGFR2,IGF1,MAPK1
185	GO Biological Processes	positive regulation of developmental growth	-7.00699	AKT1,MAPK14,FGF2,FGFR2,IGF1,MAPK1,TGFBR2,VEGFA
186	GO Biological Processes	positive regulation of cardiac muscle tissue growth	-6.6746	MAPK14,FGF2,FGFR2,IGF1,MAPK1
187	GO Biological Processes	positive regulation of heart growth	-6.46152	MAPK14,FGF2,FGFR2,IGF1,MAPK1
188	GO Biological Processes	positive regulation of cardiac muscle cell proliferation	-5.54374	MAPK14,FGF2,FGFR2,MAPK1
189	GO Biological Processes	response to peptide	-18.9206	ADRB2,AKT1,APEX1,BMP7,CAT,MAPK14,GSTP1,IGF1,IGF1R,JAK2,MMP2,MMP3,MMP9,MMP12,CYTB,PPARG,PTPN11,SPARC,SRC,STAT1,STAT3,TEK,NR1H4,CASP3,CHRM3,HDAC2,MAPK1,SLC6A4,TNF,BMP2,CALR,EGFR,CCL5,KIT,RARB,REN,RAF1
190	GO Biological Processes	response to peptide	-18.9206	ADRB2,AKT1,APEX1,BMP7,CAT,MAPK14,GSTP1,IGF1,IGF1R,JAK2,MMP2,MMP3,MMP9,MMP12,CYTB,PPARG,PTPN11,SPARC,SRC,STAT1,STAT3,TEK,NR1H4
191	GO Biological Processes	cellular response to nitrogen compound	-12.8837	ADRB2,AKT1,APEX1,CASP3,CHRM3,GSTP1,HDAC2,IGF1,IGF1R,JAK2,MMP2,MMP3,PPARG,MAPK1,PTPN11,SLC6A4,SRC,STAT3,TNF,NR1H4
192	GO Biological Processes	cellular response to organic cyclic compound	-12.5073	AKT1,APEX1,BMP2,BMP7,CALR,CASP3,CHRM3,EGFR,GSTP1,HDAC2,JAK2,PPARG,MAPK1,CCL5,SLC6A4,SRC,TNF,NR1H4
193	GO Biological Processes	cellular response to organonitrogen compound	-12.4673	ADRB2,AKT1,APEX1,CASP3,CHRM3,GSTP1,HDAC2,IGF1,IGF1R,JAK2,MMP2,PPARG,MAPK1,PTPN11,SLC6A4,SRC,STAT3,TNF,NR1H4
194	GO Biological Processes	response to peptide hormone	-11.9588	AKT1,APEX1,BMP7,CAT,GSTP1,IGF1R,JAK2,CYTB,PPARG,PTPN11,SPARC,SRC,STAT1,STAT3,TEK,NR1H4
195	GO Biological Processes	cellular response to hormone stimulus	-9.68957	AKT1,APEX1,BMP7,CALR,EGFR,GSTP1,IGF1R,JAK2,KIT,PPARG,PTPN11,RARB,REN,SRC,STAT3,NR1H4
196	GO Biological Processes	cellular response to peptide	-8.12093	ADRB2,AKT1,APEX1,GSTP1,IGF1,IGF1R,JAK2,PPARG,PTPN11,SRC,STAT3,NR1H4
197	GO Biological Processes	cellular response to peptide hormone stimulus	-6.87345	AKT1,APEX1,GSTP1,IGF1R,JAK2,PPARG,PTPN11,SRC,STAT3,NR1H4
198	GO Biological Processes	neurotrophin TRK receptor signaling pathway	-5.42794	CASP3,PTPN11,RAF1,SRC
199	GO Biological Processes	response to insulin	-5.3728	AKT1,CAT,GSTP1,IGF1R,PPARG,PTPN11,SRC,NR1H4
200	GO Biological Processes	neurotrophin signaling pathway	-5.1222	CASP3,PTPN11,RAF1,SRC
201	GO Biological Processes	cellular response to insulin stimulus	-4.96215	AKT1,GSTP1,IGF1R,PPARG,PTPN11,SRC,NR1H4
202	GO Biological Processes	glucose homeostasis	-4.92536	AKT1,IGF1R,PPARG,PTPN11,RAF1,STAT3,NR1H4
203	GO Biological Processes	carbohydrate homeostasis	-4.91321	AKT1,IGF1R,PPARG,PTPN11,RAF1,STAT3,NR1H4
204	GO Biological Processes	positive regulation of insulin receptor signaling pathway	-4.23023	PTPN11,SRC,NR1H4
205	GO Biological Processes	positive regulation of cellular response to insulin stimulus	-4.1188	PTPN11,SRC,NR1H4
206	GO Biological Processes	insulin receptor signaling pathway	-3.91387	AKT1,IGF1R,PTPN11,SRC,NR1H4
207	GO Biological Processes	response to fatty acid	-2.96167	CAT,SRC,NR1H4
208	GO Biological Processes	regulation of cellular response to insulin stimulus	-2.84368	PTPN11,SRC,NR1H4
209	GO Biological Processes	regulation of insulin receptor signaling pathway	-2.78885	PTPN11,SRC,NR1H4
210	GO Biological Processes	blood circulation	-18.884	ADRB2,AKT1,CDC42,CHRM3,CTSG,ACE,EGFR,HMOX1,IL2,JAK2,NOS2,NOS3,PPARG,PTGS2,REN,SCN5A,SLC6A4,SRC,STAT1,TEK,TGFB2,VEGFA,TRPV4,ABCB1,GBA,IGF1,KIT,PTPN11,HDAC2,MAPK8
211	GO Biological Processes	blood circulation	-18.884	ADRB2,AKT1,CDC42,CHRM3,CTSG,ACE,EGFR,HMOX1,IL2,JAK2,NOS2,NOS3,PPARG,PTGS2,REN,SCN5A,SLC6A4,SRC,STAT1,TEK,TGFB2,VEGFA,TRPV4
212	GO Biological Processes	circulatory system process	-18.6904	ADRB2,AKT1,CDC42,CHRM3,CTSG,ACE,EGFR,HMOX1,IL2,JAK2,NOS2,NOS3,ABCB1,PPARG,PTGS2,REN,SCN5A,SLC6A4,SRC,STAT1,TEK,TGFB2,VEGFA,TRPV4
213	GO Biological Processes	vascular process in circulatory system	-10.4938	ADRB2,AKT1,CHRM3,ACE,EGFR,NOS3,ABCB1,SLC6A4,SRC,TEK,VEGFA,TRPV4
214	GO Biological Processes	regulation of system process	-9.99314	ADRB2,AKT1,CHRM3,ACE,EGFR,GBA,IGF1,IL2,JAK2,KIT,NOS3,PTPN11,REN,SCN5A,SRC,TGFB2
215	GO Biological Processes	regulation of tube diameter	-6.65662	ADRB2,AKT1,CHRM3,ACE,EGFR,NOS3,SLC6A4
216	GO Biological Processes	blood vessel diameter maintenance	-6.65662	ADRB2,AKT1,CHRM3,ACE,EGFR,NOS3,SLC6A4
217	GO Biological Processes	regulation of tube size	-6.63336	ADRB2,AKT1,CHRM3,ACE,EGFR,NOS3,SLC6A4
218	GO Biological Processes	negative regulation of binding	-5.97742	ADRB2,AKT1,ACE,HDAC2,HMOX1,JAK2,MAPK8
219	GO Biological Processes	vasoconstriction	-5.18398	AKT1,CHRM3,ACE,EGFR,SLC6A4
220	GO Biological Processes	regulation of anatomical structure size	-4.41836	ADRB2,AKT1,CHRM3,ACE,EGFR,NOS3,SLC6A4,VEGFA,TRPV4
221	GO Biological Processes	regulation of vasoconstriction	-4.29799	AKT1,CHRM3,ACE,EGFR
222	GO Biological Processes	negative regulation of protein binding	-3.51521	ADRB2,AKT1,ACE,MAPK8
223	GO Biological Processes	regulation of sodium ion transport	-2.51941	ADRB2,AKT1,SCN5A
224	GO Biological Processes	sodium ion transport	-2.0865	ADRB2,AKT1,SCN5A,SLC6A4
225	GO Biological Processes	gland development	-18.5585	AKT1,BMP2,BMP7,CDC42,EGFR,FGFR2,HMOX1,HRAS,JAK2,KRAS,MET,MAPK1,MAP2K1,RAF1,SRC,TGFB2,TGFBR1,TGFBR2,TNF,VEGFA,TNFSF11,CASP3,CAT,MAPK14,FGF2,FGFR1,GSTP1,HDAC2,KDR,PPARG,PTPN11,CCL5,IFNG,KRT7,LGALS3,MMP9,RARB,STAT1,ACE,REN,TEK,MMP12,NOS3,KIT
226	GO Biological Processes	gland development	-18.5585	AKT1,BMP2,BMP7,CDC42,EGFR,FGFR2,HMOX1,HRAS,JAK2,KRAS,MET,MAPK1,MAP2K1,RAF1,SRC,TGFB2,TGFBR1,TGFBR2,TNF,VEGFA,TNFSF11
227	GO Biological Processes	cellular response to growth factor stimulus	-16.1028	AKT1,BMP2,BMP7,CASP3,CAT,MAPK14,EGFR,FGF2,FGFR1,FGFR2,GSTP1,HDAC2,KDR,PPARG,MAPK1,PTPN11,RAF1,CCL5,SRC,TGFB2,TGFBR1,TGFBR2,VEGFA
228	GO Biological Processes	response to growth factor	-15.7257	AKT1,BMP2,BMP7,CASP3,CAT,MAPK14,EGFR,FGF2,FGFR1,FGFR2,GSTP1,HDAC2,KDR,PPARG,MAPK1,PTPN11,RAF1,CCL5,SRC,TGFB2,TGFBR1,TGFBR2,VEGFA
229	GO Biological Processes	epithelial cell differentiation	-13.0599	AKT1,BMP2,BMP7,CASP3,CDC42,FGF2,FGFR2,HDAC2,IFNG,KDR,KRT7,LGALS3,MET,MMP9,PPARG,MAP2K1,RARB,SRC,STAT1,TNF,VEGFA
230	GO Biological Processes	kidney development	-12.2888	BMP2,BMP7,CAT,ACE,FGF2,FGFR2,MMP9,RARB,REN,STAT1,TEK,TGFB2,TGFBR1,VEGFA
231	GO Biological Processes	renal system development	-12.1232	BMP2,BMP7,CAT,ACE,FGF2,FGFR2,MMP9,RARB,REN,STAT1,TEK,TGFB2,TGFBR1,VEGFA
232	GO Biological Processes	branching morphogenesis of an epithelial tube	-11.7764	BMP2,BMP7,FGF2,FGFR2,KDR,KRAS,MET,SRC,TGFBR2,TNF,VEGFA
233	GO Biological Processes	tissue morphogenesis	-11.5339	BMP2,BMP7,CASP3,CDC42,FGF2,FGFR2,KDR,KRAS,MET,MMP12,NOS3,SRC,STAT1,TGFB2,TGFBR1,TGFBR2,TNF,VEGFA
234	GO Biological Processes	urogenital system development	-11.5073	BMP2,BMP7,CAT,ACE,FGF2,FGFR2,MMP9,RARB,REN,STAT1,TEK,TGFB2,TGFBR1,VEGFA
235	GO Biological Processes	morphogenesis of a branching epithelium	-10.8711	BMP2,BMP7,FGF2,FGFR2,KDR,KRAS,MET,SRC,TGFBR2,TNF,VEGFA
236	GO Biological Processes	morphogenesis of an epithelium	-10.6295	BMP2,BMP7,CASP3,CDC42,FGF2,FGFR2,KDR,KRAS,MET,MMP12,SRC,STAT1,TGFB2,TGFBR2,TNF,VEGFA
237	GO Biological Processes	morphogenesis of a branching structure	-10.5301	BMP2,BMP7,FGF2,FGFR2,KDR,KRAS,MET,SRC,TGFBR2,TNF,VEGFA
238	GO Biological Processes	epithelial tube morphogenesis	-10.5125	BMP2,BMP7,CASP3,FGF2,FGFR2,KDR,KRAS,MET,SRC,TGFB2,TGFBR2,TNF,VEGFA
239	GO Biological Processes	mesonephros development	-9.15094	BMP2,BMP7,CAT,FGF2,FGFR2,RARB,REN,VEGFA
240	GO Biological Processes	mesenchymal cell proliferation	-8.55415	BMP2,BMP7,FGFR2,STAT1,TGFBR2,VEGFA
241	GO Biological Processes	kidney epithelium development	-7.88896	BMP2,BMP7,CAT,FGF2,FGFR2,RARB,STAT1,VEGFA
242	GO Biological Processes	ureteric bud development	-7.82992	BMP2,BMP7,CAT,FGF2,FGFR2,RARB,VEGFA
243	GO Biological Processes	mesonephric epithelium development	-7.79465	BMP2,BMP7,CAT,FGF2,FGFR2,RARB,VEGFA
244	GO Biological Processes	mesonephric tubule development	-7.79465	BMP2,BMP7,CAT,FGF2,FGFR2,RARB,VEGFA
245	GO Biological Processes	positive regulation of cell division	-6.37813	CAT,CDC42,FGF2,FGFR2,TGFB2,VEGFA
246	GO Biological Processes	positive regulation of mesenchymal cell proliferation	-6.19462	FGFR2,STAT1,TGFBR2,VEGFA
247	GO Biological Processes	regulation of mesenchymal cell proliferation	-5.80254	FGFR2,STAT1,TGFBR2,VEGFA
248	GO Biological Processes	nephron morphogenesis	-5.41325	BMP2,BMP7,FGF2,STAT1,VEGFA
249	GO Biological Processes	nephron development	-5.15799	BMP2,BMP7,FGF2,STAT1,TEK,VEGFA
250	GO Biological Processes	kidney morphogenesis	-4.93005	BMP2,BMP7,FGF2,STAT1,VEGFA
251	GO Biological Processes	regulation of cell division	-4.64582	CAT,CDC42,FGF2,FGFR2,TGFB2,VEGFA
252	GO Biological Processes	cell proliferation involved in kidney development	-4.28989	BMP2,BMP7,STAT1
253	GO Biological Processes	nephron epithelium morphogenesis	-4.08753	BMP2,FGF2,STAT1,VEGFA
254	GO Biological Processes	nephron tubule development	-3.67736	BMP2,FGF2,STAT1,VEGFA
255	GO Biological Processes	renal tubule development	-3.63983	BMP2,FGF2,STAT1,VEGFA
256	GO Biological Processes	nephron epithelium development	-3.36856	BMP2,FGF2,STAT1,VEGFA
257	GO Biological Processes	branching involved in ureteric bud morphogenesis	-3.16415	BMP2,FGF2,VEGFA
258	GO Biological Processes	mesoderm development	-3.12522	BMP7,FGFR2,JAK2,VEGFA
259	GO Biological Processes	ureteric bud morphogenesis	-3.02541	BMP2,FGF2,VEGFA
260	GO Biological Processes	mesonephric tubule morphogenesis	-3.00378	BMP2,FGF2,VEGFA
261	GO Biological Processes	nephron tubule morphogenesis	-2.84368	BMP2,FGF2,VEGFA
262	GO Biological Processes	smooth muscle cell differentiation	-2.78885	FGFR2,KIT,VEGFA
263	GO Biological Processes	renal tubule morphogenesis	-2.77114	BMP2,FGF2,VEGFA
264	GO Biological Processes	post-embryonic development	-2.6864	FGFR2,TGFBR1,VEGFA
265	GO Biological Processes	cell division	-2.4249	CAT,CDC42,FGF2,FGFR2,KIT,TGFB2,VEGFA
266	GO Biological Processes	positive regulation of ion transport	-17.9225	ADRB2,AKT1,BRAF,CDC42,MAPK14,EGFR,F2,HRAS,IFNG,IGF1,JAK2,LGALS3,ABCB1,MAPK1,MAPK8,PTPN11,SCN5A,CCL5,SLC6A4,SRC,TGFB2,TNF,TNFSF11,NR1H4,NOS2,BMP2,HMOX1,REN,CTSG,ACE,RAF1
267	GO Biological Processes	positive regulation of ion transport	-17.9225	ADRB2,AKT1,BRAF,CDC42,MAPK14,EGFR,F2,HRAS,IFNG,IGF1,JAK2,LGALS3,ABCB1,MAPK1,MAPK8,PTPN11,SCN5A,CCL5,SLC6A4,SRC,TGFB2,TNF,TNFSF11,NR1H4
268	GO Biological Processes	positive regulation of anion transport	-14.8324	AKT1,BRAF,CDC42,MAPK14,EGFR,HRAS,IFNG,IGF1,JAK2,ABCB1,MAPK1,MAPK8,PTPN11,SLC6A4,SRC,TGFB2,TNF,TNFSF11,NR1H4
269	GO Biological Processes	regulation of peptide transport	-11.1588	CDC42,MAPK14,EGFR,HRAS,IFNG,IGF1,JAK2,NOS2,MAPK1,MAPK8,PTPN11,CCL5,SRC,TGFB2,TNF,TNFSF11,NR1H4
270	GO Biological Processes	regulation of protein transport	-10.4754	CDC42,MAPK14,EGFR,HRAS,IFNG,IGF1,JAK2,NOS2,MAPK1,MAPK8,PTPN11,CCL5,SRC,TGFB2,TNF,NR1H4
271	GO Biological Processes	positive regulation of protein transport	-10.4603	CDC42,MAPK14,EGFR,HRAS,IFNG,IGF1,JAK2,MAPK1,MAPK8,SRC,TGFB2,TNF,NR1H4
272	GO Biological Processes	positive regulation of establishment of protein localization	-10.191	CDC42,MAPK14,EGFR,HRAS,IFNG,IGF1,JAK2,MAPK1,MAPK8,SRC,TGFB2,TNF,NR1H4
273	GO Biological Processes	regulation of establishment of protein localization	-10.1901	CDC42,MAPK14,EGFR,HRAS,IFNG,IGF1,JAK2,NOS2,MAPK1,MAPK8,PTPN11,CCL5,SRC,TGFB2,TNF,NR1H4
274	GO Biological Processes	positive regulation of cellular protein localization	-9.56348	AKT1,MAPK14,EGFR,F2,HRAS,IFNG,JAK2,LGALS3,MAPK1,MAPK8,SRC,TNF
275	GO Biological Processes	regulation of secretion by cell	-9.28706	BMP2,EGFR,HMOX1,IFNG,IGF1,JAK2,NOS2,PTPN11,REN,CCL5,SLC6A4,TGFB2,TNF,TNFSF11,NR1H4
276	GO Biological Processes	regulation of hormone levels	-8.83016	BMP2,CTSG,ACE,EGFR,IFNG,JAK2,NOS2,PTPN11,RAF1,REN,CCL5,TNF,TNFSF11,NR1H4
277	GO Biological Processes	regulation of secretion	-8.7651	BMP2,EGFR,HMOX1,IFNG,IGF1,JAK2,NOS2,PTPN11,REN,CCL5,SLC6A4,TGFB2,TNF,TNFSF11,NR1H4
278	GO Biological Processes	regulation of cellular protein localization	-8.46416	AKT1,CDC42,MAPK14,EGFR,F2,HRAS,IFNG,JAK2,LGALS3,MAPK1,MAPK8,PTPN11,SRC,TNF
279	GO Biological Processes	hormone secretion	-8.25436	EGFR,IFNG,JAK2,NOS2,PTPN11,RAF1,REN,CCL5,TNF,TNFSF11,NR1H4
280	GO Biological Processes	regulation of peptide secretion	-8.21032	EGFR,IFNG,IGF1,JAK2,NOS2,PTPN11,CCL5,TGFB2,TNF,TNFSF11,NR1H4
281	GO Biological Processes	hormone transport	-8.10936	EGFR,IFNG,JAK2,NOS2,PTPN11,RAF1,REN,CCL5,TNF,TNFSF11,NR1H4
282	GO Biological Processes	peptide secretion	-8.06043	EGFR,IFNG,IGF1,JAK2,NOS2,PTPN11,RAF1,CCL5,TGFB2,TNF,TNFSF11,NR1H4
283	GO Biological Processes	peptide hormone secretion	-8.0183	EGFR,IFNG,JAK2,NOS2,PTPN11,RAF1,CCL5,TNF,TNFSF11,NR1H4
284	GO Biological Processes	regulation of hormone secretion	-7.75946	EGFR,IFNG,JAK2,NOS2,PTPN11,REN,CCL5,TNF,TNFSF11,NR1H4
285	GO Biological Processes	positive regulation of secretion by cell	-7.63642	BMP2,EGFR,IFNG,IGF1,JAK2,PTPN11,SLC6A4,TGFB2,TNFSF11,NR1H4
286	GO Biological Processes	regulation of protein secretion	-7.5173	EGFR,IFNG,IGF1,JAK2,NOS2,PTPN11,CCL5,TGFB2,TNF,NR1H4
287	GO Biological Processes	regulation of peptide hormone secretion	-7.4915	EGFR,IFNG,JAK2,NOS2,PTPN11,CCL5,TNF,TNFSF11,NR1H4
288	GO Biological Processes	protein secretion	-7.42911	EGFR,IFNG,IGF1,JAK2,NOS2,PTPN11,RAF1,CCL5,TGFB2,TNF,NR1H4
289	GO Biological Processes	establishment of protein localization to extracellular region	-7.4171	EGFR,IFNG,IGF1,JAK2,NOS2,PTPN11,RAF1,CCL5,TGFB2,TNF,NR1H4
290	GO Biological Processes	protein localization to extracellular region	-7.33401	EGFR,IFNG,IGF1,JAK2,NOS2,PTPN11,RAF1,CCL5,TGFB2,TNF,NR1H4
291	GO Biological Processes	positive regulation of secretion	-7.28993	BMP2,EGFR,IFNG,IGF1,JAK2,PTPN11,SLC6A4,TGFB2,TNFSF11,NR1H4
292	GO Biological Processes	signal release	-7.23272	EGFR,IFNG,JAK2,NOS2,PTPN11,RAF1,REN,CCL5,SLC6A4,TNF,TNFSF11,NR1H4
293	GO Biological Processes	insulin secretion	-6.35283	IFNG,JAK2,NOS2,PTPN11,RAF1,CCL5,TNF,NR1H4
294	GO Biological Processes	regulation of insulin secretion	-5.66828	IFNG,JAK2,NOS2,PTPN11,CCL5,TNF,NR1H4
295	GO Biological Processes	positive regulation of peptide secretion	-4.95216	EGFR,IGF1,JAK2,TGFB2,TNFSF11,NR1H4
296	GO Biological Processes	positive regulation of hormone secretion	-4.23516	EGFR,JAK2,PTPN11,TNFSF11,NR1H4
297	GO Biological Processes	positive regulation of protein secretion	-4.15356	EGFR,IGF1,JAK2,TGFB2,NR1H4
298	GO Biological Processes	positive regulation of peptide hormone secretion	-3.5498	EGFR,JAK2,TNFSF11,NR1H4
299	GO Biological Processes	ossification	-17.5003	ADRB2,AKT1,BMP2,BMP7,CAT,MAPK14,EGFR,FGFR2,IGF1,LTF,MMP2,MMP9,PPARG,MAPK1,PTPN11,SPARC,TEK,TGFB2,TNF,TNFSF11,CALR,F2,IFNG,IL2,KRAS,RARB,SLC6A4,STAT1,TGFBR1,VEGFA
300	GO Biological Processes	ossification	-17.5003	ADRB2,AKT1,BMP2,BMP7,CAT,MAPK14,EGFR,FGFR2,IGF1,LTF,MMP2,MMP9,PPARG,MAPK1,PTPN11,SPARC,TEK,TGFB2,TNF,TNFSF11
301	GO Biological Processes	negative regulation of cell differentiation	-14.4086	BMP2,BMP7,CALR,EGFR,F2,IFNG,IGF1,IL2,KRAS,LTF,MMP9,PPARG,MAPK1,PTPN11,RARB,SLC6A4,STAT1,TGFB2,TGFBR1,TNF,VEGFA
302	GO Biological Processes	regulation of cytokine production	-17.3709	BPI,MAPK14,ELANE,F2,GBA,GSTP1,HDAC2,HMOX1,HRAS,IFNG,IGF1,IL2,JAK2,LTF,MIF,MMP8,MMP12,NOS2,PTGS2,PTPN11,STAT1,STAT3,TGFB2,TNF,NR1H4,AKT1,BMP7,CAT,EGFR,MMP3,MPO,NOS3,TGFBR2,MMP9
303	GO Biological Processes	regulation of cytokine production	-17.3709	BPI,MAPK14,ELANE,F2,GBA,GSTP1,HDAC2,HMOX1,HRAS,IFNG,IGF1,IL2,JAK2,LTF,MIF,MMP8,MMP12,NOS2,PTGS2,PTPN11,STAT1,STAT3,TGFB2,TNF,NR1H4
304	GO Biological Processes	reactive oxygen species metabolic process	-16.2856	AKT1,BMP7,CAT,MAPK14,EGFR,F2,GSTP1,IFNG,JAK2,MMP3,MMP8,MPO,NOS2,NOS3,PTGS2,TGFBR2,TNF
305	GO Biological Processes	positive regulation of reactive oxygen species metabolic process	-13.4626	AKT1,MAPK14,EGFR,F2,GSTP1,IFNG,JAK2,MMP8,PTGS2,TGFBR2,TNF
306	GO Biological Processes	regulation of reactive oxygen species metabolic process	-13.1334	AKT1,BMP7,MAPK14,EGFR,F2,GSTP1,IFNG,JAK2,MMP3,MMP8,PTGS2,TGFBR2,TNF
307	GO Biological Processes	regulation of tumor necrosis factor production	-12.6806	BPI,GSTP1,HDAC2,IFNG,IGF1,JAK2,LTF,MIF,MMP8,PTPN11,STAT3,NR1H4
308	GO Biological Processes	tumor necrosis factor production	-12.6158	BPI,GSTP1,HDAC2,IFNG,IGF1,JAK2,LTF,MIF,MMP8,PTPN11,STAT3,NR1H4
309	GO Biological Processes	regulation of tumor necrosis factor superfamily cytokine production	-12.5203	BPI,GSTP1,HDAC2,IFNG,IGF1,JAK2,LTF,MIF,MMP8,PTPN11,STAT3,NR1H4
310	GO Biological Processes	tumor necrosis factor superfamily cytokine production	-12.4266	BPI,GSTP1,HDAC2,IFNG,IGF1,JAK2,LTF,MIF,MMP8,PTPN11,STAT3,NR1H4
311	GO Biological Processes	positive regulation of cytokine production	-11.9588	MAPK14,ELANE,HDAC2,HMOX1,HRAS,IFNG,IL2,JAK2,MIF,MMP8,MMP12,PTGS2,PTPN11,STAT1,STAT3,TNF
312	GO Biological Processes	nitric oxide biosynthetic process	-9.93082	AKT1,IFNG,JAK2,MMP8,NOS2,NOS3,PTGS2,TNF
313	GO Biological Processes	neuroinflammatory response	-9.92794	IFNG,IGF1,MMP3,MMP8,MMP9,PTGS2,TNF
314	GO Biological Processes	nitric oxide metabolic process	-9.74086	AKT1,IFNG,JAK2,MMP8,NOS2,NOS3,PTGS2,TNF
315	GO Biological Processes	reactive nitrogen species metabolic process	-9.69503	AKT1,IFNG,JAK2,MMP8,NOS2,NOS3,PTGS2,TNF
316	GO Biological Processes	reactive oxygen species biosynthetic process	-9.51748	AKT1,IFNG,JAK2,MMP8,MPO,NOS2,NOS3,PTGS2,TNF
317	GO Biological Processes	positive regulation of nitric oxide biosynthetic process	-8.55415	AKT1,IFNG,JAK2,MMP8,PTGS2,TNF
318	GO Biological Processes	positive regulation of nitric oxide metabolic process	-8.48275	AKT1,IFNG,JAK2,MMP8,PTGS2,TNF
319	GO Biological Processes	interleukin-6 production	-8.45466	BPI,GBA,IFNG,MMP8,NOS2,PTPN11,STAT3,TNF,NR1H4
320	GO Biological Processes	regulation of neuroinflammatory response	-8.41332	IGF1,MMP3,MMP8,MMP9,PTGS2,TNF
321	GO Biological Processes	regulation of interleukin-1 production	-8.18971	GSTP1,HDAC2,IFNG,IGF1,JAK2,STAT3,TNF,NR1H4
322	GO Biological Processes	interleukin-1 production	-7.99507	GSTP1,HDAC2,IFNG,IGF1,JAK2,STAT3,TNF,NR1H4
323	GO Biological Processes	positive regulation of tumor necrosis factor production	-7.79465	HDAC2,IFNG,JAK2,MIF,MMP8,PTPN11,STAT3
324	GO Biological Processes	positive regulation of tumor necrosis factor superfamily cytokine production	-7.6914	HDAC2,IFNG,JAK2,MIF,MMP8,PTPN11,STAT3
325	GO Biological Processes	positive regulation of reactive oxygen species biosynthetic process	-7.55248	AKT1,IFNG,JAK2,MMP8,PTGS2,TNF
326	GO Biological Processes	regulation of nitric oxide biosynthetic process	-7.36556	AKT1,IFNG,JAK2,MMP8,PTGS2,TNF
327	GO Biological Processes	regulation of nitric oxide metabolic process	-7.27713	AKT1,IFNG,JAK2,MMP8,PTGS2,TNF
328	GO Biological Processes	regulation of interleukin-6 production	-7.25293	BPI,GBA,IFNG,MMP8,PTPN11,STAT3,TNF,NR1H4
329	GO Biological Processes	regulation of reactive oxygen species biosynthetic process	-6.01589	AKT1,IFNG,JAK2,MMP8,PTGS2,TNF
330	GO Biological Processes	macrophage activation	-5.93954	BPI,IFNG,JAK2,MIF,MMP8,TNF
331	GO Biological Processes	regulation of interleukin-1 beta production	-5.88996	GSTP1,IFNG,IGF1,JAK2,STAT3,TNF
332	GO Biological Processes	interleukin-1 beta production	-5.77037	GSTP1,IFNG,IGF1,JAK2,STAT3,TNF
333	GO Biological Processes	positive regulation of interleukin-1 production	-5.63774	HDAC2,IFNG,JAK2,STAT3,TNF
334	GO Biological Processes	positive regulation of interleukin-6 production	-5.00288	IFNG,MMP8,PTPN11,STAT3,TNF
335	GO Biological Processes	microglial cell activation	-4.7489	IFNG,JAK2,MMP8,TNF
336	GO Biological Processes	positive regulation of interleukin-1 beta production	-4.44506	IFNG,JAK2,STAT3,TNF
337	GO Biological Processes	glial cell differentiation	-16.9288	AKT1,BMP2,EGFR,F2,GBA,GSTP1,HDAC2,IFNG,KRAS,PPARG,MAPK1,MAP2K1,PTPN11,S100A9,STAT3,TNF,TGFB2,FGF2,CALR,CDC42,HMOX1,LGALS3,SELE,SRC,VEGFA,JAK2,ADRB2,MAPK14,NOS2,ELANE,MET,BPI,RARB
338	GO Biological Processes	glial cell differentiation	-16.9288	AKT1,BMP2,EGFR,F2,GBA,GSTP1,HDAC2,IFNG,KRAS,PPARG,MAPK1,MAP2K1,PTPN11,S100A9,STAT3,TNF
339	GO Biological Processes	gliogenesis	-16.2339	AKT1,BMP2,EGFR,F2,GBA,GSTP1,HDAC2,IFNG,KRAS,PPARG,MAPK1,MAP2K1,PTPN11,S100A9,STAT3,TGFB2,TNF
340	GO Biological Processes	astrocyte differentiation	-15.1498	BMP2,EGFR,F2,IFNG,KRAS,MAPK1,MAP2K1,PTPN11,S100A9,STAT3,TNF
341	GO Biological Processes	positive regulation of pri-miRNA transcription by RNA polymerase II	-8.41332	BMP2,FGF2,PPARG,STAT3,TGFB2,TNF
342	GO Biological Processes	pri-miRNA transcription by RNA polymerase II	-7.70253	BMP2,FGF2,PPARG,STAT3,TGFB2,TNF
343	GO Biological Processes	regulation of pri-miRNA transcription by RNA polymerase II	-7.70253	BMP2,FGF2,PPARG,STAT3,TGFB2,TNF
344	GO Biological Processes	regulation of vesicle-mediated transport	-6.84587	CALR,CDC42,HMOX1,IFNG,LGALS3,PPARG,MAPK1,MAP2K1,SELE,SRC,TNF,VEGFA
345	GO Biological Processes	positive regulation of proteolysis	-6.3694	AKT1,GBA,HDAC2,IFNG,JAK2,PPARG,S100A9,SRC,STAT3,TNF
346	GO Biological Processes	regulation of production of miRNAs involved in gene silencing by miRNA	-5.87399	EGFR,MAP2K1,STAT3,TNF
347	GO Biological Processes	regulation of production of small RNA involved in gene silencing by RNA	-5.80254	EGFR,MAP2K1,STAT3,TNF
348	GO Biological Processes	regulation of signaling receptor activity	-5.51092	ADRB2,HDAC2,IFNG,JAK2,PPARG,SRC,TNF
349	GO Biological Processes	regulation of cytokine production involved in inflammatory response	-5.50643	MAPK14,F2,NOS2,STAT3,TNF
350	GO Biological Processes	cytokine production involved in inflammatory response	-5.47489	MAPK14,F2,NOS2,STAT3,TNF
351	GO Biological Processes	phagocytosis	-5.30183	CALR,CDC42,ELANE,IFNG,MET,PPARG,MAPK1,SRC,TNF
352	GO Biological Processes	production of molecular mediator involved in inflammatory response	-4.88294	MAPK14,F2,NOS2,STAT3,TNF
353	GO Biological Processes	interleukin-8 production	-4.62175	BPI,ELANE,NOS2,STAT3,TNF
354	GO Biological Processes	production of miRNAs involved in gene silencing by miRNA	-4.57316	EGFR,MAP2K1,STAT3,TNF
355	GO Biological Processes	dsRNA processing	-4.44506	EGFR,MAP2K1,STAT3,TNF
356	GO Biological Processes	production of small RNA involved in gene silencing by RNA	-4.44506	EGFR,MAP2K1,STAT3,TNF
357	GO Biological Processes	negative regulation of gene silencing by miRNA	-4.35252	PPARG,STAT3,TNF
358	GO Biological Processes	regulation of gene silencing by miRNA	-4.28585	EGFR,PPARG,MAP2K1,STAT3,TNF
359	GO Biological Processes	regulation of posttranscriptional gene silencing	-4.23516	EGFR,PPARG,MAP2K1,STAT3,TNF
360	GO Biological Processes	negative regulation of posttranscriptional gene silencing	-4.23023	PPARG,STAT3,TNF
361	GO Biological Processes	negative regulation of gene silencing by RNA	-4.23023	PPARG,STAT3,TNF
362	GO Biological Processes	regulation of gene silencing by RNA	-4.21855	EGFR,PPARG,MAP2K1,STAT3,TNF
363	GO Biological Processes	positive regulation of phagocytosis	-4.13761	CALR,IFNG,PPARG,TNF
364	GO Biological Processes	regulation of gene silencing	-3.92799	EGFR,PPARG,MAP2K1,STAT3,TNF
365	GO Biological Processes	positive regulation of gene silencing by miRNA	-3.92192	EGFR,MAP2K1,STAT3
366	GO Biological Processes	positive regulation of posttranscriptional gene silencing	-3.8772	EGFR,MAP2K1,STAT3
367	GO Biological Processes	retinoic acid receptor signaling pathway	-3.79232	CALR,PPARG,RARB
368	GO Biological Processes	activation of cysteine-type endopeptidase activity involved in apoptotic process	-3.6214	JAK2,PPARG,S100A9,TNF
369	GO Biological Processes	negative regulation of gene silencing	-3.60257	PPARG,STAT3,TNF
370	GO Biological Processes	regulation of phagocytosis	-3.5498	CALR,IFNG,PPARG,TNF
371	GO Biological Processes	regulation of interleukin-8 production	-3.51521	BPI,ELANE,STAT3,TNF
372	GO Biological Processes	positive regulation of endopeptidase activity	-3.42321	JAK2,PPARG,S100A9,STAT3,TNF
373	GO Biological Processes	positive regulation of peptidase activity	-3.23967	JAK2,PPARG,S100A9,STAT3,TNF
374	GO Biological Processes	positive regulation of interleukin-8 production	-3.04744	ELANE,STAT3,TNF
375	GO Biological Processes	positive regulation of cysteine-type endopeptidase activity involved in apoptotic process	-2.93931	JAK2,PPARG,S100A9,TNF
376	GO Biological Processes	positive regulation of cysteine-type endopeptidase activity	-2.76414	JAK2,PPARG,S100A9,TNF
377	GO Biological Processes	negative regulation of blood vessel endothelial cell migration	-2.65417	FGF2,PPARG,TNF
378	GO Biological Processes	lipid storage	-2.54801	GBA,PPARG,TNF
379	GO Biological Processes	negative regulation of endothelial cell migration	-2.38638	FGF2,PPARG,TNF
380	GO Biological Processes	negative regulation of epithelial cell migration	-2.19141	FGF2,PPARG,TNF
381	GO Biological Processes	apoptotic signaling pathway	-16.7763	AKT1,CASP3,FGFR1,FHIT,GSTP1,HMOX1,HRAS,IFNG,IGF1,IL2,JAK2,LGALS3,MIF,MMP9,NOS3,MAPK8,RAF1,S100A9,SRC,TGFB2,TGFBR1,TNF
382	GO Biological Processes	apoptotic signaling pathway	-16.7763	AKT1,CASP3,FGFR1,FHIT,GSTP1,HMOX1,HRAS,IFNG,IGF1,IL2,JAK2,LGALS3,MIF,MMP9,NOS3,MAPK8,RAF1,S100A9,SRC,TGFB2,TGFBR1,TNF
383	GO Biological Processes	extrinsic apoptotic signaling pathway	-16.7004	AKT1,CASP3,FGFR1,GSTP1,HMOX1,IFNG,IGF1,IL2,JAK2,LGALS3,NOS3,RAF1,SRC,TGFB2,TGFBR1,TNF
384	GO Biological Processes	negative regulation of extrinsic apoptotic signaling pathway	-11.7645	AKT1,GSTP1,HMOX1,IGF1,LGALS3,NOS3,RAF1,SRC,TGFBR1,TNF
385	GO Biological Processes	regulation of extrinsic apoptotic signaling pathway	-11.4226	AKT1,FGFR1,GSTP1,HMOX1,IGF1,LGALS3,NOS3,RAF1,SRC,TGFBR1,TNF
386	GO Biological Processes	regulation of apoptotic signaling pathway	-11.0374	AKT1,FGFR1,GSTP1,HMOX1,IGF1,LGALS3,MIF,MMP9,NOS3,RAF1,S100A9,SRC,TGFBR1,TNF
387	GO Biological Processes	negative regulation of apoptotic signaling pathway	-10.9478	AKT1,GSTP1,HMOX1,IGF1,LGALS3,MIF,MMP9,NOS3,RAF1,SRC,TGFBR1,TNF
388	GO Biological Processes	extrinsic apoptotic signaling pathway via death domain receptors	-5.05297	HMOX1,LGALS3,NOS3,RAF1,TNF
389	GO Biological Processes	regulation of extrinsic apoptotic signaling pathway via death domain receptors	-4.35522	HMOX1,LGALS3,NOS3,RAF1
390	GO Biological Processes	negative regulation of extrinsic apoptotic signaling pathway via death domain receptors	-3.46938	HMOX1,NOS3,RAF1
